# Supplementary material for: Lactate treatment improves brain biochemistry and cognitive function in transgenic Alzheimer’s and wild-type mice
Source: Sci Rep. 2026 Apr 14;16:18290. doi: 10.1038/s41598-026-48154-6 (PMC13260460; doi:10.1038/s41598-026-48154-6)
Supplement: Supplementary file 1 — Supplementary Material 1 [file 41598_2026_48154_MOESM1_ESM.xlsx]

## Sheet: Sexes_separated
Group comparison	gene_name	Log2FC	p.adj	gene_description
AD lac vs AD veh female	Atp5g2	1.06	0.0197	ATP synthase F(0) complex subunit C2, mitochondrial;ATP synthase F(0) complex subunit C1, mitochondrial;ATP synthase F(0) complex subunit C3, mitochondrial
AD lac vs WT lac female	Apoe	1.23	0.00648	Apolipoprotein E
	App	1.43	0.00648	Amyloid beta A4 protein;N-APP;Soluble APP-alpha;Soluble APP-beta;C99;Beta-amyloid protein 42;Beta-amyloid protein 40;C83;P3(42);P3(40);C80;Gamma-secretase C-terminal fragment 59;Gamma-secretase C-terminal fragment 57;Gamma-secretase C-terminal fragment 50;C31
	Fdps	0.653	0.00648	Farnesyl pyrophosphate synthase
AD veh vs WT veh female	Apex1	1.39	0.0133	DNA-(apurinic or apyrimidinic site) lyase;DNA-(apurinic or apyrimidinic site) lyase, mitochondrial
	Apoe	1.46	0.000604	Apolipoprotein E
	App	2.08	3.61e-06	Amyloid beta A4 protein;N-APP;Soluble APP-alpha;Soluble APP-beta;C99;Beta-amyloid protein 42;Beta-amyloid protein 40;C83;P3(42);P3(40);C80;Gamma-secretase C-terminal fragment 59;Gamma-secretase C-terminal fragment 57;Gamma-secretase C-terminal fragment 50;C31
	Clu	0.995	0.0173	Clusterin;Clusterin beta chain;Clusterin alpha chain;Clusterin
	Fdps	0.659	0.0101	Farnesyl pyrophosphate synthase
	Gfap	1.08	0.0193	Glial fibrillary acidic protein
	Pld3	0.841	0.000354	Phospholipase D3
WT lac vs WT veh female	0
AD lac vs AD veh male	Guk1	-1.78	1.34e-12	Guanylate kinase
AD lac vs WT lac male	App	2.07	0.000256	Amyloid beta A4 protein;N-APP;Soluble APP-alpha;Soluble APP-beta;C99;Beta-amyloid protein 42;Beta-amyloid protein 40;C83;P3(42);P3(40);C80;Gamma-secretase C-terminal fragment 59;Gamma-secretase C-terminal fragment 57;Gamma-secretase C-terminal fragment 50;C31
	Guk1	-1.78	3.26e-09	Guanylate kinase
AD veh vs WT veh male	App	1.69	0.0037	Amyloid beta A4 protein;N-APP;Soluble APP-alpha;Soluble APP-beta;C99;Beta-amyloid protein 42;Beta-amyloid protein 40;C83;P3(42);P3(40);C80;Gamma-secretase C-terminal fragment 59;Gamma-secretase C-terminal fragment 57;Gamma-secretase C-terminal fragment 50;C31
WT lac vs WT veh male	Gmppb	-1.21	0.0312	Mannose-1-phosphate guanyltransferase beta
	Grpel1	1.97	0.0376	GrpE protein homolog 1, mitochondrial;GrpE protein homolog
	Hapln4	1.51	0.00641	Hyaluronan and proteoglycan link protein 4
	Ntrk2	0.992	0.0247	BDNF/NT-3 growth factors receptor
	Oplah	-0.803	0.0304	5-oxoprolinase
	Slc25a23	0.892	0.0457	Calcium-binding mitochondrial carrier protein SCaMC-3

## Sheet: Sexes_combined
	gene_name	Log2FC	p.adj	gene_description
AD lac vs AD veh	0
AD lac vs WT lac	Apoe	1.15	0.00345	Apolipoprotein E
	App	1.71	5.8e-06	Amyloid beta A4 protein;N-APP;Soluble APP-alpha;Soluble APP-beta;C99;Beta-amyloid protein 42;Beta-amyloid protein 40;C83;P3(42);P3(40);C80;Gamma-secretase C-terminal fragment 59;Gamma-secretase C-terminal fragment 57;Gamma-secretase C-terminal fragment 50;C31
	Fdps	0.631	0.000227	Farnesyl pyrophosphate synthase
AD veh vs WT veh	Apoe	1.22	0.000407	Apolipoprotein E
	App	1.92	1.49E-08	Amyloid beta A4 protein
	Clu	0.925	0.000584	Clusterin
	Fdps	0.639	6.71E-05	Farnesyl pyrophosphate synthase
	Gfap	0.873	0.00822	Glial fibrillary acidic protein
WT lac vs WT veh	Ntrk2	0.67	0.00619	BDNF/NT-3 growth factors receptor
	Slc17a6	1.3	0.00619	Vesicular glutamate transporter 2
