# Supplementary material for: Lactate treatment improves brain biochemistry and cognitive function in transgenic Alzheimer’s and wild-type mice
Source: Sci Rep. 2026 Apr 14;16:18290. doi: 10.1038/s41598-026-48154-6 (PMC13260460; doi:10.1038/s41598-026-48154-6)
Supplement: Supplementary file 2 — Supplementary Material 2 [file 41598_2026_48154_MOESM2_ESM.xlsx]

## Sheet: AD-lac_vs_AD-veh(female)
gene_name	log2FoldChange	padj	S02, AD_lac_F, rep 2(46)	S03, AD_lac_F, rep 3(71)	S08, AD_V_F_rep 2(70)	S09, AD_V_F_rep 3(73)
2900052N01Rik	-23.5827489149667	0.0029401524886985	0	0	146.623368875538	124.695951804255
Ago4	3.35313460888605	0.000295275329869125	317.359190280324	485.559086204074	44.7558259409811	83.9398722907515
Aif1	-22.6837287713706	5.49129055905245e-05	0	0	0.769113301442879	0
Alox5ap	-1.10306268790512	0.0184135992710803	100.285439805249	49.4931446506437	166.915972162884	153.254665560549
Atg4a	19.2858266925741	3.43323506059051e-07	189.08473361806	49.2667838685859	0	0.967835198718447
Atn1	8.35047647122838	0.0232810483605336	5551.63234652005	12.9868933588872	8.72758148068679	9.1988816904778
Eif2s3y	7.90253958065765	0.0117678332938207	83.2562427502035	0	0	0
Fam193a	22.0623325124553	8.56652204685455e-07	0	1977.25451389058	0	0
Fiz1	-1.21869019278671	1.29317181044467e-23	351.73702554357	276.348306992492	741.379549708909	739.694775442848
Folr1	5.8061989493936	0.000224302353447865	154.887212422538	219.385543399164	3.53501725605004	3.34074566867484
Gm20687	3.07643675927224	0.000304233535544056	103.176246657867	59.4247117615986	9.50848925972111	21.1955157776382
Grid2ip	3.88797903824323	0.0184135992710803	767.146896044717	720.25598122689	85.7364249439955	20.1791626901312
Grik3	6.4232159226553	0.000295275329869125	3888.41317989767	1284.26382942665	11.5917322247682	53.2566415584299
Grin2c	1.93625944942836	0.0232810483605336	2163.86740298396	812.463094757709	411.296569961498	397.82574826999
Ipp	-2.56115459787509	0.0287018143886882	68.019060197879	22.6476651854959	268.603208591495	258.674386843239
Irs2	-3.5698757474253	0.00155929196621829	21.8529095765684	24.3504250479135	16.5824048133049	521.269962460409
Islr2	1.84079274970519	0.00405127208100831	2294.33597705446	1805.04765295319	470.972705262455	691.188134292837
LOC102640673	20.0635457991972	4.22628584895468e-06	230.448864625631	221.588867936013	0	0
Leng1	3.19386840059793	0.000295275329869125	265.214857133808	292.205100574962	25.3099862939917	36.7955267619112
Mir8112	6.20240433284734	0.0258862764678567	8.93982664495982	16.233616698609	0	0
Pds5b	3.26659771272904	3.15736601280159e-44	5834.08662186649	5148.33241523111	667.87024866755	473.070850173429
Pdxdc1	1.52639520534345	2.37259114209453e-09	3709.51230149599	3320.2974754318	1229.61875085272	1425.33041289309
Slco1a4	1.2063867404588	0.003146504206001	1923.39140563671	1882.59733004011	442.628665126601	1247.52857929128
Taok3	2.16227360329553	0.00220707148372869	2516.01782874714	2158.4411417975	349.189270743329	694.853053524519
Thoc2	3.56114025229884	0.000224302353447865	1994.60458556976	91.6967993969045	78.4988345784254	98.4328131862295
Ubr2	3.6907317618246	0.0258862764678567	2500.08843436215	195.283034779916	158.471782704737	117.991136463399
Uty	7.38851754685576	0.0182991233555278	51.095377878723	0	0	0

## Sheet: AD-lac_vs_WTlac(female)
gene_name	log2FoldChange	padj	S02, AD_lac_F, rep 2(46)	S03, AD_lac_F, rep 3(71)	S14, WT_lac_F, rep 2(32)	S15, WT_lac_F, rep 3(72)
2900052N01Rik	-23.6368519202722	0.00557415099479278	0	0	364.88315277222	0
9330102E08Rik	18.6171448737697	0.00172677687013118	150.983738892655	0	0	0
Alk	20.570082754373	9.51070315392941e-06	346.649837320777	308.803002847612	0	0
Alox8	20.2119418666601	0.000168187899320361	269.188113420457	275.159803041422	0	0
Atn1	8.65146861839559	0.0224154599412652	5551.63234652005	12.9868933588872	6.92190262711529	9.0375361872321
Baz2a	3.43470233164674	0.0452079410068692	428.091161678988	1400.00306694138	87.9311454717059	85.7036705468501
Ddx3y	7.93420558389106	0.0412995703880603	94.5873834467586	0	0	0
Dusp26	1.31870051014171	0.0224154599412652	1804.58492898065	1917.67055578715	608.783293234397	828.019878234686
Eif2s3y	7.73966884629468	0.0224154599412652	83.2562427502035	0	0	0
Fiz1	-1.30116335512841	9.20664226558047e-27	351.73702554357	276.348306992492	807.787748748889	753.804730238134
Folr1	4.5431946797825	0.0126950175574859	154.887212422538	219.385543399164	8.63334061168142	7.02089894926985
Il15	3.56422651225209	0.0176456217712383	19.6397962974112	66.9824584957689	1.80724107539189	6.19398230250349
Ipp	-2.76699504517796	0.0175122715309425	68.019060197879	22.6476651854959	281.760442855904	325.248558702899
Map1s	1.90113010149943	0.0291026722204001	2301.59184824434	1546.90951384509	601.180317327585	430.354627551352
Mast4	-3.01063125897472	0.0150686906511939	351.710292972372	181.80609803644	2462.57173652649	1860.30926656135
Ptpdc1	1.18768077328199	2.41960026376884e-06	1127.83290581232	1188.32578718238	593.943524918968	415.024047604196
S100a5	18.6374346297244	0.000360620896894053	62.7911411895074	90.959687987087	0	0
Shcbp1	1.68611168970153	0.0468553657457004	35.7593065798393	45.4541267561052	18.7880214164558	7.90784416382809
Thoc2	3.25522692587421	0.00296977877627627	1994.60458556976	91.6967993969045	90.4905011658658	126.621803109353
Ubr2	3.83090286394038	0.0224154599412652	2500.08843436215	195.283034779916	121.974776193923	76.1595361249468
Uty	7.22564641176787	0.0323245013122045	51.095377878723	0	0	0

## Sheet: AD-lac_vs_AD-veh(male)
gene_name	log2FoldChange	padj	S05, AD_lac_M, rep 2(24)	S06, AD_lac_M, rep 3(28)	S10, AD_V_M_rep 1(26)	S11, AD_V_M_rep 2(66)	S12, AD_V_M_rep 3(80)
2900052N01Rik	-23.6903748323109	0.00092022072938473	0	0	289.705041150466	188.66931368021	105.301684581813
9330102E08Rik	-21.6418718512622	4.20312079049878e-06	0	0	158.95320841884	0	0
Aif1	-21.6021403242816	2.92652585944297e-05	0	0	0	0	0
Arsa	-25.0845674694705	0.00526331991039695	0	0	1197.27658599352	0	0
Cbarp	1.34414078024153	0.0209801334401117	6258.36073256876	1820.55125679098	1830.83448563143	1380.0786889739	1600.21669244386
Fam173a	-3.7192206674896	0.0287538129195545	40.6323944359532	16.1233882605621	61.9136426704515	52.7894868839341	691.477470673892
Frmpd3	-7.15629213634703	0.0033922927532941	23.006875704974	53.2848352190159	1189.14389719389	1180.41287620133	1087.29591452716
Gm14403	-21.5506970953311	3.1058216492768e-05	0	0	0	132.420077303502	0
Gm38495	-5.59148431547479	0.00526331991039695	4.45372646158105	7.95313564952444	756.309620702545	56.2492363767087	15.4855418502667
Gpr135	3.12417001092419	0.0144904720676408	129.158067385851	6.18577217185234	7.69128427833096	8.20301363827002	9.29132511015999
Gprasp2	-3.44423332994103	0.0033922927532941	91.9053070566431	115.748317912948	2697.14422213049	280.750988888436	406.45747976951
Hdac4	-5.77334113832969	0.00105353974992762	9.89912945139836	37.2249859780538	1317.14766091707	1304.71744851529	1339.22492271884
Hnrnpm	-11.7329530883695	0.0144904720676408	0	0	71.6864404161805	71.3731943773834	1714.90248128332
LOC102634078	-21.3243092237175	1.67878218262503e-09	0	0	0	0	120.78722643208
Mink1	-2.9186171224774	0.0104154202057908	267.185717514624	162.740878211604	228.306446234256	4388.25001511953	330.484468030486
Myo7a	-6.80094668391755	0.00526331991039695	2.17888399839263	6.92714360029521	729.90718399446	831.595046419058	31.240711531355
Pcdhga12	-5.60738221417895	0.00688071949487981	35.6298116926484	27.3941339039175	1465.18965502205	1698.02382312189	1445.31723935822
Pdxdc1	-1.14960333406672	1.50998026039105e-05	1802.37908555151	1704.53072803478	3815.80441879242	3366.87922471286	3596.66213177085
Pias4	-3.37929381438616	0.0188812603498734	48.9909910773916	37.9983147699501	651.195402232022	46.8743636472573	659.684082821359
Rere	-3.15041834435472	3.1058216492768e-05	373.296112501941	291.628896932458	2555.50543150528	4267.80945357516	1847.17450891799
Scoc	-1.79784455590474	0.0411059199755458	757.411282915744	817.406712950042	2976.60714111304	4466.76886940291	760.902926475461
Serpinb8	1.28555921028857	0.033607651826909	258.728077636056	225.078737853044	132.307264367715	86.933932965423	107.664300977877
St8sia6	1.13107398786198	0.00194881416474868	345.378429674082	296.035797740729	314.500397368842	288.702451543177	248.984355686289
Tmppe	-7.58868741823445	0.00670120964339886	0	3.5347269553442	0	551.945631946454	246.736300147582
Zfp651	-2.48249031828467	3.1058216492768e-05	125.112694759068	474.690472644089	1626.17532412333	2019.20647307426	1505.98599080954
Zfp729b	-24.5010279932844	4.20312079049878e-06	0	0	0	635.147627420336	499.666817035271

## Sheet: AD-lac_vs_WT-lac(male)
gene_name	log2FoldChange	padj	S05, AD_lac_M, rep 2(24)	S06, AD_lac_M, rep 3(28)	S17, WT_lac_M, rep 2(29)	S18, WT_lac_M, rep 3(68)
1700120C14Rik	-6.5050854338799	0.0123532081614495	0	0	20.8473989121237	13.8108214557421
2900052N01Rik	-21.6386341738127	0.0121430759051157	0	0	0	94.5510084277728
9330102E08Rik	-22.1125456510478	1.33709646233523e-05	0	0	102.934032128611	58.4303984666011
Arsa	-25.8018217079198	0.00941455029082208	0	0	1103.60917991055	0
C1qa	1.56439858417583	0.0142353962274111	3766.73915488218	2713.78661996551	1172.66618880696	1019.87604596249
C1qb	1.73262935983395	0.0142353962274111	3682.11835211214	3016.00577464743	1090.57955559047	928.512150178353
Ccl3	6.2006205308	0.00867245147986995	71.2596233852969	107.809172137998	3.90888729602319	0
Ccl6	2.80029400430685	0.0102729692703646	331.802621387789	341.984832929551	53.4214597123169	45.68194789207
Cd14	1.5863708325038	0.017869756257668	285.038493541188	198.828391238111	85.9955205125101	77.5530743283979
Cd84	1.57757132743108	0.0386669064057039	258.431478099744	268.780885617335	81.280828393093	97.9459556423386
Clec7a	3.38883013901642	0.0269684984178338	242.500817811442	221.493251954634	13.929614760572	32.925432155934
Ctla2a	1.43073754014126	0.0301002864287266	240.607038678034	150.307174720978	66.2827995253364	78.4050966751809
Ctss	1.32346974155553	0.0399170570081487	5433.25659557199	4112.61465890494	1872.31298745416	1945.20785875545
Fbxl18	-1.49136627953044	0.0142353962274111	174.83862565009	317.227163143632	657.973263637429	729.774591432375
Fcgr3	1.12676482427511	0.0366162505458079	631.964152647137	581.729138043263	286.54784019741	271.467391434338
Frmpd3	-7.28843287838162	0.00867245147986995	23.006875704974	53.2848352190159	1299.75035489286	1172.80711165677
G3bp1	-1.59135055068701	0.0386084864457915	319.738213389482	268.668351922613	1462.22886859748	285.291169153463
Gm14403	-29.8973160297057	2.87785248182234e-08	0	0	0	0
Hexb	1.03160064781134	0.0366112533408731	8017.82106246129	6685.05235429471	3644.38592232562	3553.63059765056
Hnrnpm	-12.7073987500393	0.00914621220611628	0	0	54.530008588733	2395.19423917574
LOC102634078	-26.4276044290043	7.3164737400192e-11	0	0	0	0
LOC102639982	-2.74951245666196	0.0386076075363866	36.0091172621624	28.278587126898	56.1364657546741	86.1243618887226
LOC108167440	2.61322353946113	0.0407813501510009	245.953719503117	184.386217132728	49.0171247772684	61.3765569051283
Lilrb4a	3.24088592479706	0.00941455029082208	114.703946042427	97.6259552670273	9.93030757674271	10.3293031117406
Milr1	7.20361923126427	0.0147497168366479	50.3759385478224	25.4430615695461	0	0
Ms4a6c	2.24664496853498	0.00721441075115234	100.489639954576	58.3872838973965	8.32338052500904	27.6190309173681
Neurl3	2.27721814918289	0.0121430759051157	57.3348038913998	54.0329860437568	7.74166872425553	15.7804308524025
P2ry1	9.31134514237065	0.00905231717519447	180.308120836129	94.3290591911859	0	0
P2ry6	1.32162021179305	0.0127985290261255	174.854931141317	159.1041250913	82.1083125450975	53.5151068302983
Pcdhb3	3.28837519203689	0.0445141865837831	214.892301771286	185.57316515557	7.81777459204637	35.0582390799607
Pycard	1.47667393564855	0.0301002864287266	126.93120415506	95.4376277942932	52.1184972803091	29.746384673906
Rere	-3.75682003712377	2.0005338195756e-06	373.296112501941	291.628896932458	4498.8072139439	4286.58388786991
Sash3	1.47939229679629	0.0150665487447911	126.957610455488	87.50227230558	36.4719154909108	40.3533755494697
Serpina3n	1.59168617832963	0.0150665487447911	1733.91087749744	1201.01129329682	539.500770843019	436.558824519909
Tmppe	-8.06747309856689	0.00754618134321495	0	3.5347269553442	480.793137410852	263.467978540311
Use1	-1.76608122294758	0.0075027008369261	142.930895002807	187.908530874644	911.162962418419	390.480372683684
Vav1	1.2845468162752	0.0301002864287266	220.053883422805	186.077213061679	92.0501066434878	75.9290899323458
Vcl	-5.69404389524338	0.0341121526735789	7.81134920478609	8.79818835036889	771.166680074894	21.1462974780848
Vps37d	-1.48340222896334	0.0386669064057039	216.82888156951	273.677855486722	715.563005930082	631.452266919216
Wipi1	1.81408287247081	0.00212684814509617	180.375921694033	229.757252097373	80.7836707844792	39.3077226048044
Wnk1	-4.59979725738862	0.0399170570081487	22.4435288553439	27.2305638198667	1007.05588843152	149.392439974737
Zfp651	-1.97460766863388	0.0160274198783766	125.112694759068	474.690472644089	1624.73130251779	734.688968464047
Zfp729b	-23.1099416410738	0.000183781687694314	0	0	0	298.526217620271

## Sheet: AD-veh_vs_WT-veh(female)
gene_name	log2FoldChange	padj	S08, AD_V_F_rep 2(70)	S09, AD_V_F_rep 3(73)	S20, WT_V_F, rep 2(31)	S21, WT_V_F, rep 3(45)
2610528A11Rik	4.25864455459977	0.0230522772193245	20.9461955536483	19.4198613465643	3.05822671068297	0
9930111J21Rik1	1.11732134445062	0.0388825700489456	126.549931469959	68.4805636957792	43.8345828531226	48.4701970274223
Abca9	5.88926223012836	0.0160482019206384	717.979271403749	491.462213965827	5.68422917299794	13.789288897343
Adgre1	1.24012668045111	0.00350168776418697	424.515399429471	301.431170996336	173.345770636957	157.026001846945
Ago4	-3.38255790301402	0.000160318044441394	44.7558259409811	83.9398722907515	400.515270425501	397.837746768283
Aif1	-22.2111515822504	8.18009534940089e-05	0.769113301442879	0	0	0
Amy1	-25.3750503835428	0.00198993169377063	0	1.00141105778226	0	0
Apbb1ip	1.09874617849049	0.0210321376585363	612.288303010044	408.81702945446	283.194743552469	196.120984067999
Arl11	1.5299154400997	0.0240935170485461	73.8065391568313	99.9136295979131	19.7256402623653	24.1033021051437
Arpc1b	1.0967339064681	0.000405721099769061	816.901626592284	682.761441026575	342.521391596493	359.0751330807
Asb10	7.45489568923442	0.00990372975446909	32.9908044543731	33.9311030724697	0	0
Aspg	1.37918507348899	0.0128245321629542	198.950516354556	168.565637069718	70.3640859356579	69.4310939049448
Aspm	2.38422545738487	0.012407589790821	34.9994941607767	22.582729747268	3.91709848731157	7.60194580999226
Atpif1	-9.18979668188545	0.00956822245428829	0	11.2430776216951	456.695188795323	5483.06739026535
Baiap2l2	1.49105802166036	0.0166133228057373	265.273613495615	181.026883454609	57.8779482696053	85.7926720469135
Bbs7	-2.61550277054534	0.00719210326953922	102.130939770723	108.51034548314	627.950300997076	656.443761732269
Btk	1.95877616721122	0.00158435589138837	113.515263722326	88.813843722758	16.1941239776743	36.338708140269
C1qa	1.6676869179091	0.00198993169377063	4254.69597183481	2797.48213187086	1202.90250620197	1015.89576218699
C1qc	1.46193670849553	0.0450126928760562	3101.93389263922	1567.68911639664	938.664008005484	757.985689490773
C3ar1	1.88033597563832	0.0124250052179799	380.522552557944	230.994140227554	88.6885746098061	79.1350155549752
Capg	1.69650111942653	0.00457005919891947	211.279200310118	170.783861823154	59.8905584992424	59.2553012671863
Ccl3	4.92812789292246	0.000620459651293156	288.010188862664	171.712458222252	6.11645342136594	9.8918769443719
Ccl4	8.64500671019317	0.00430868192249651	99.3874742354963	55.4012349706711	0	0
Ccl6	3.20809342265069	0.000301534172133806	778.500268077262	331.159740857201	72.3780321528303	49.4593847218595
Cd180	2.38093532139091	0.00212538190704162	604.511779871645	277.595104583514	61.8860944229346	102.812219466927
Cd300c2	2.244010142152	0.00792758512016455	208.589197388414	144.115813150819	36.6987205281956	39.5675077774876
Cd37	1.80692497744387	0.0171068962655623	331.566494342952	268.417122738373	73.6715346054274	103.702990212794
Cd52	2.23583651404164	0.0167494834625873	233.899183682406	161.491478566166	49.9510362744885	35.6107569997388
Cd53	1.15340200651396	0.0184857662741323	836.975063997864	553.977097359885	287.473310804199	338.302191497519
Cd68	2.28812101469774	4.21961914970409e-05	1853.58000773163	1123.22505969067	313.411906319753	314.38104518619
Cd84	2.0621785518336	0.000256438705181576	492.922563879679	324.64613809157	90.2386804352443	102.35236231464
Cd86	1.75583748328494	0.00519645389788022	198.980197561845	120.712803246357	41.1001747865125	52.8256707163892
Cenpb	1.63346317488355	0.0240935170485461	4994.79488139705	3107.17781545028	639.169382532741	1969.47269962445
Ch25h	3.17332946604037	0.0210321376585363	145.750610727469	73.5910535238224	13.2523157462929	12.8594400276835
Clec7a	4.54497136747736	0.00011080684646543	296.355384820553	430.08089274172	11.8889690094798	19.8855564751118
Csf3r	2.08582077508544	0.0007115181740894	1128.92136026486	730.784991725793	186.049569676704	270.387307745072
Cst7	8.21239371281387	0.000979012480578931	825.629208072971	367.955267619112	2.03881780712198	2.96756308331157
Ctsd	1.21842086249564	0.00142525945906796	36442.8892307558	27131.5904970815	13685.5645303063	13618.1469893168
Ctse	6.49118499955639	0.0224703591938887	56.7292796244642	33.7292328650853	1.01940890356099	0
Ctss	1.61342559832726	0.00114968851132328	7518.55602781676	5486.50908461478	2053.11388272072	2194.92409020169
Ctsz	1.28432107259026	0.00142893098988017	3315.60820451291	2444.85833373588	1197.80546168416	1167.24147943588
Cuta	-2.88187862172973	0.0449254363747393	46.9855274241908	95.3066604746933	880.770823775901	158.189263440196
Cyba	1.08685819388518	0.0336008908889708	328.300171225411	319.92561943339	140.366462746085	166.390444910808
Cyth4	1.31200857999056	0.00011080684646543	762.802181694929	533.544856963289	249.614131819706	273.020776940758
Dnase2a	1.25246643795156	0.000519148586072554	295.865012195282	241.21511988364	104.999117066782	120.680898721337
Dock2	1.50383039008601	0.00261378378434044	502.589175008801	318.771629652318	154.528911334066	139.740506858181
Fam193a	-25.7840847040718	1.30091224390504e-09	0	0	2184.5932803312	0
Fam198a	7.35187851040442	0.033679610337489	264.229225870568	6.37248838453689	3.15285335106815	0
Fam46c	1.62640422184507	0.0248580699626233	439.768767356309	268.251777145713	141.893545273071	100.916122635945
Fcer1g	1.53468168669299	0.00123308420101738	1354.52064580259	841.186625695914	313.977942296785	444.145274802298
Fcgr1	1.39537259417268	0.00231899136017487	285.391914418458	228.949944296336	87.6691657062451	108.810646388091
Fcgr2b	2.14259044477644	0.00588998894918802	412.064080546146	234.619909225918	82.3432989065601	62.3678991554836
Fcgr3	1.56316142050554	8.8468362537419e-05	1027.79434334318	704.721558014971	310.088204692961	275.859371909021
Fcgr4	6.24332674413472	0.0450126928760562	15.7096466652362	13.2872735529124	0	0
Fes	1.20276241352633	0.0400345444564008	239.391257940142	202.203165797828	72.5910806896947	89.2504767687381
Fgf2os	2.23146605573527	0.0164912128329155	30.5465351824038	32.7071348994766	7.13586232492693	7.91350155549752
Folr1	-4.4772854979429	0.00917112320417756	3.53501725605004	3.34074566867484	17.886558085734	100.049093062854
Gfap	1.76367314170937	0.000457183463029867	25377.7856906076	19788.0982400958	6381.73671909511	6896.91418081004
Gm11419	1.33157581017744	0.0450752582985965	286.714567499611	200.20427125267	119.575673235896	122.013746004749
Gm1976	-2.62856056107133	0.0215621018859487	18.3394985390456	115.570027608009	434.669660736099	389.986143570037
Gm20687	-3.45481641623978	1.77599603399378e-05	9.50848925972111	21.1955157776382	95.3078379933221	104.111886551457
Gm21119	2.44861091654467	0.0041136124060228	40.6094095255738	20.4206759500053	5.0663609900674	6.04397871886223
Gm33496	6.84965809074778	0.00719210326953922	26.9450010924171	17.3046988145329	0	0
Gm38830	18.9652179705981	0.000374196471143889	183.279211094423	0	0	0
Gm5431	4.23410156754878	0.00981978795749855	34.9103259227472	23.5082532089988	2.03881780712198	1.97837538887438
Gm8149	1.31465861560323	0.0309428692617374	54.0900112389689	44.8172831320963	22.8252113704772	17.5342603159099
Gm8995	1.37365915931946	0.00457005919891947	431.142525145928	232.016238193162	140.678428691417	115.734960249151
Golga3	-2.87628315925303	0.0366625016579689	188.55216800343	183.383810972936	1387.48751423906	751.214250921708
Gpr160	1.8390978452229	0.0244921062936787	54.4349609711641	42.7522112870835	14.9686896951193	10.701136899669
Gpr183	1.53480051764226	0.0163666241125656	172.806113317599	143.09371518521	37.7181294317566	73.1998893883521
Gpr34	1.06835804222714	0.00735468129234675	1462.85505988396	916.759434720089	606.449785752102	537.187445130502
Gpr84	1.75141978194566	0.0370378806854243	144.791931243021	78.4647137379619	36.7521684412125	19.6650038117147
Grid2ip	-3.62168888250347	0.0138877784353149	85.7364249439955	20.1791626901312	620.226207588897	677.105905693084
Grik3	-5.61416795242545	0.00188700444711841	11.5917322247682	53.2566415584299	31.2450161076813	3038.80024300667
H2-Ob	3.18728631953832	0.0135589803931582	235.429509456401	49.0159001611913	17.3141256649777	14.8242655372385
Havcr2	1.4698998815679	0.00679729242839924	307.210868120175	204.419593121729	107.037934873904	79.1350155549752
Hcls1	1.47125125959213	0.00011080684646543	390.1228921867	253.480295470944	117.232023909514	116.724147943588
Hexb	1.37724472731731	0.000182205100615207	11307.4545663778	7768.96663659131	3833.99688629288	3504.69200139097
Hk3	1.39215692246457	0.0274451202471291	153.936650070547	78.1356816123751	45.543572283463	40.2650940462053
Hmha1	1.30039934907809	0.000182205100615207	505.594789795255	342.878057019584	171.668149182527	174.32381803959
Hpgds	1.36809438249898	0.0163781384159815	478.359161689174	284.310225843118	165.684891773278	117.754191738471
Hvcn1	1.84600587246596	0.00457005919891947	382.215739089825	231.073041513747	72.0282323990602	99.4644811769953
Ip6k3	1.55509760134078	0.0210321376585363	109.967526656654	65.4142697989533	26.5046314925857	32.6431939164273
Irf5	1.09089011604017	0.0240935170485461	342.643644816116	223.787739824252	155.79273116351	109.96801400803
Irf8	2.04937340939953	8.8468362537419e-05	769.937855710719	458.030741943505	147.495292589361	146.53769299374
Irs2	3.39576144715325	0.00142893098988017	16.5824048133049	521.269962460409	20.3881780712198	30.6648185275529
Islr2	-1.91677199960692	0.000765014987123049	470.972705262455	691.188134292837	2230.34431259864	2135.90732441556
Itgax	5.27083658492055	0.0292620252157704	338.205243826898	199.698113585825	0	15.0724677825955
Itgb2	1.76944306374529	0.00519645389788022	771.099778238002	471.597505847721	191.417072859632	171.922543094284
Klhl6	1.96730326950026	0.000528350759644103	175.424387761805	88.9225230079521	32.6210849139517	34.6215693053017
LOC102632465	2.33809249448025	0.0147764593107686	40.9551133545733	23.4002074419545	8.50100717460866	16.3178111462876
LOC102640673	-23.8843070686962	3.71482349254002e-09	0	0	263.007497118735	252.242862081484
LOC108167446	1.46738765304719	0.00457005919891947	76.8027170300438	65.4142697989533	24.4658136854638	27.6972554442413
LOC108167626	1.54398656019229	0.041181336646023	131.786480358371	73.5910535238224	34.6599027210736	36.599944694176
LOC108167725	2.2164325685488	0.00445605258514624	109.967526656654	86.8783270767348	22.4269958783418	20.772941583181
Lag3	1.95650657793064	0.0362672236835227	470.828447015155	340.891821442368	121.149915565573	86.6392204323522
Laptm5	1.235114662723	0.0287627275824776	5068.32376299139	2788.97836003049	1721.71084527781	1615.22450901176
Lcp2	1.20857626529898	0.00457005919891947	259.209169976398	167.624066359818	85.6303478991231	100.897144832593
Leng1	-2.31677611735639	0.0213687247325294	25.3099862939917	36.7955267619112	269.123950540101	35.6107569997388
Lgals3bp	1.32369491252311	0.00614331546479975	2344.22838571247	1569.94247517488	719.702685914059	843.777103354923
Lilrb4a	3.30896498021199	0.000889654529406204	201.711009925975	137.343420099056	17.0244281819162	15.9171269613653
Lrmp	1.7176171389948	0.0210321376585363	158.551811359944	98.8386332709953	45.2698831022551	31.0724799020458
Lsp1	1.54302768318527	0.0499572504664703	212.246757486346	111.612972401636	60.6085008011511	48.9452891493433
Ly9	9.53286176234105	4.5497834375035e-05	187.022408182553	88.7834777444303	0	0
Lyl1	1.09488203521568	0.0281180558394966	145.531935319815	132.22049609885	66.944749590779	62.0085211691792
Lyz2	2.00872453915698	0.0116869051714497	1161.64109507941	821.76676434935	268.10454163654	226.523982026117
Mast4	-3.06124193817594	0.00198993169377063	344.974930693988	129.53325668486	2270.50186431344	1765.47118346069
Mir8112	-6.11522444842321	0.00990372975446909	0	0	11.2134979391709	13.8486277221207
Mlxipl	1.28563654200545	0.0170348670557047	225.047509754839	160.242538033948	93.0859637979676	64.0695522778381
Mnda	6.5665812739305	0.0499572504664703	27.9266258366618	5.94640368106771	0	0.959156158115997
Mx2	1.9624931814788	0.0070274449140447	69.8206518454944	76.6573474206483	14.2717246498539	24.7296923609298
Myo1f	2.01425964621737	0.000372608326294145	451.215962551507	257.568687333378	107.037934873904	69.2431386106033
Naip2	2.42484728196173	0.000481207471540697	240.394825189835	174.920940977319	32.5723717630867	43.4303409177437
Naip5	1.93146903461655	0.00457005919891947	157.5983411802	93.9178558245321	28.5084937216711	37.5430990645835
Ncf2	1.30345131845552	0.000125094191806483	286.39631047416	240.048457757037	100.070048847173	95.2538021669647
Nlrc5	1.66211980515375	0.0459549213062063	90.5159167826695	107.023592756868	43.7133994121046	18.742607442663
Olfr111	3.41582524910375	0.00597311437217478	131.255219776299	19.4867462712042	7.38399711033163	9.22235853486543
Osmr	1.4381970537717	0.0210321376585363	456.428442412997	217.996450957801	130.246105552014	98.4012939349333
P2ry6	1.22947578158015	0.0088667202151321	205.647184511958	142.109138764283	85.6529631335213	64.314181223838
Pdcd1	7.48057638648592	0.0294694935930279	33.1648096266098	33.7292328650853	0	0
Pds5b	-3.38303840936953	1.42234667312686e-47	667.87024866755	473.070850173429	5979.83387486875	5934.72980690067
Pdxdc1	-1.46814849954261	1.48450892697625e-08	1229.61875085272	1425.33041289309	3334.85717527125	3639.86277927212
Phf11b	2.96450399060449	0.0454724543359788	55.310465366786	50.2268795449794	4.40069410357307	8.78521385553246
Pilra	2.7097136098843	0.0244921062936787	31.4192933304725	15.3314694841297	6.11645342136594	1.97837538887438
Plau	1.37058364225396	0.00979406641051752	198.302313108721	140.531326562723	54.8458432144137	77.9091561610165
Pld4	1.02739998201926	0.00577883066255394	706.30197990375	506.369427534879	285.674452814999	309.077772631132
Plek	2.30228929847964	0.00111433849313847	1601.51120170603	1070.13656999225	206.940007422881	336.323816108645
Plk5	-3.22709476124884	0.019100704975387	112.219389713525	63.2874575444872	847.72113585887	821.784172589682
Plxna3	2.7395131192302	0.0141930685268472	828.476263410521	751.108606309798	74.7036970674928	198.233332542616
Poc1b	6.23888947686962	0.00114968851132328	108.321406914859	121.796180115724	2.89580975532805	0
Ppp1r36	1.32715399981455	0.0270479988858365	60.4012666846192	79.9632008375273	26.5842745783081	30.7569624523358
Procr	1.24785649093116	0.012407589790821	51.4177237593073	74.7882573422912	25.0129584774508	29.6426757998692
Ptafr	1.68757281181124	0.0216860737224869	126.549931469959	72.5689555582138	35.6793116246346	27.6972554442413
Ptpn6	1.45289064341507	0.0258758678985707	424.213987845487	279.067957776521	109.029196086499	148.39687908077
Ptprc	1.88350699742479	0.000255422577027408	526.950041119752	306.762231660817	111.075229532488	104.060152440922
Pycard	1.38191775552183	0.0150543954010004	150.114401467813	114.474972148168	60.1451253100984	42.5350708607992
Rab6b	-5.10374913138597	0.0130957703799712	527.104585400551	419.424447355298	29342.4423410091	3264.63584062928
Raph1	-1.81189892373366	0.0141024761112319	185.671062136227	189.52943160842	1257.73165781061	229.723137826591
Rasal3	1.67553391565708	0.000374196471143889	359.875727040902	225.416941250702	97.2257097290003	81.4449536023647
Rgag1	2.68887217113226	0.00457005919891947	135.427851116723	86.2716086751974	23.2411324807486	22.7869296531067
Rn7sk	1.84369403124266	0.0309428692617374	218.18953701717	53.1490942116495	44.8539917566835	31.6540062219901
Samsn1	1.66145353573241	0.0230522772193245	271.427784049359	165.5798704286	43.8345828531226	94.9620186659702
Sergef	1.59928398369513	0.0230522772193245	215.6434408952	275.274389289561	90.9145263885583	79.8872848493638
Serpina3n	1.6156509237479	0.00494561276200758	2110.48477526469	1381.03239148335	525.101143776983	614.393002134165
Slamf9	2.28694057335329	0.0220937530371059	146.533975333804	74.5703561799564	22.4133225559554	24.2556294178063
Slc11a1	2.09037022952178	0.00224721442789421	387.882436186866	204.476045279437	56.4253627278108	74.487885063586
Slc15a3	2.48993868019023	0.000132399833924689	363.940147744639	216.684768709033	49.9510362744885	55.3945108884826
Slc37a2	1.33165306392603	0.0160482019206384	303.352194800944	202.276332158033	94.2155461039357	106.328283457995
Smco4	2.60411927472353	0.000255422577027408	60.1696351977367	69.4135503548368	4.43690662872368	18.0143584394836
Sp110	1.16588515494042	0.0400927221616031	123.061014020507	117.977816614307	36.6031287745048	69.2539974286779
Spi1	1.12127152094056	0.0209114580738955	339.46223098796	255.304949497689	137.908772848338	135.337520791412
Taok3	-2.29134275937098	0.000301534172133806	349.189270743329	694.853053524519	2677.85856826877	2401.59137422997
Tbxas1	1.62647557282598	0.0127001074657543	257.273549660393	141.628194567773	56.7060933073224	68.1015214808224
Thy1	1.13711494902467	0.00027227278129928	74935.0145931768	54782.4067606921	31072.6027894425	27868.384915379
Tifab	1.17654414064183	0.0475348199702044	238.733675048447	155.101288799957	79.8722999757834	96.0576501830498
Tlr13	1.61891190168388	0.00163875724260496	276.664332937771	209.530082949772	81.5527122848792	76.1674524716637
Tlr2	1.81854118592423	0.013280785240541	215.132141908226	149.079095703312	37.8989680829104	64.690032072058
Tmem87a	-3.44894548213645	0.0240935170485461	79.4390752031245	93.8201816583544	816.3255972918	1076.62914510923
Tnfrsf14	2.63430627115268	0.0106909900875237	80.4684515841697	29.9575564586351	12.1382382895171	2.79455807785296
Tnks	-1.38637720612762	0.0309428692617374	39.2741166630906	45.994408452389	171.260695798246	46.4918216385479
Tra2a	-2.13804764839965	0.0344737046975444	353.040586291073	127.510695123017	1191.07570245278	1064.99122611106
Trem2	2.00910847935085	0.0381933241162619	1313.9082741271	1052.42682218737	292.11434559517	293.970996131669
Tyrobp	2.31804486338945	0.000160318044441394	1953.2327353777	1390.05323322776	348.637845017858	322.475188386524
Vav1	1.88877490769703	1.69502294071862e-05	324.838191551608	186.62214385945	80.9289743008115	57.9835647339396
Vsir	1.05600137617467	0.000510368028893548	2418.54428137647	1449.35259094342	973.689953302432	885.040560268038
Wdfy4	1.86688064676662	8.18009534940089e-05	220.945489897545	174.205664732998	72.1079524912778	41.4081194648235
Zfp729b	-16.9593040458968	0.0141930685268472	0	0	4.07763561424396	0.98918769443719
Zfp949	1.24445757104596	0.0160482019206384	769.018374231725	429.003678326247	227.192336651776	277.505248131235
Zscan26	-2.25642983566024	0.00876628880818419	168.701609673781	256.591611221441	985.086908230331	900.107916320812

## Sheet: AD-veh_vs_WT-veh(male)
gene_name	log2FoldChange	padj	S10, AD_V_M_rep 1(26)	S11, AD_V_M_rep 2(66)	S12, AD_V_M_rep 3(80)	S23, WT_V_M, rep 2(67)	S24, WT_V_M, rep 3(69)
Acp1	1.48819624356643	0.00176574697118401	2244.95251934519	1911.43110479214	2398.92430907896	758.929824505507	749.327150538881
Als2cr11b	7.21478524117535	0.031113168907067	35.8926599655445	21.0934636412658	15.4855418502667	0.854582467892974	0
Bhlhb9	18.7115601355651	0.000210774498067954	186.545995985814	0	83.7285571608537	0	0
C1qa	1.32064998377059	0.0298638083660598	2754.76165235554	3118.31704163379	1810.77602702451	929.785725067556	1122.8295563119
C3ar1	1.86017599685852	0.0167023894537537	202.537152662715	247.262268239282	77.4277092513333	44.4382883304347	53.1726703857255
Card9	1.06634065376652	0.0280771522418294	124.452353883907	97.9629090713218	106.857699142082	52.0352408038895	52.9290487713106
Casp4	2.69390328035187	0.0280771522418294	25.727468932074	27.9201345623507	16.3978157246597	2.54510735097667	6.15837503159772
Ccl3	6.48608745093599	0.000210774498067954	121.77866774024	171.091427312489	64.0069063144355	0	3.5448446923817
Ccl6	2.8385143875575	0.00205043088579608	274.322472593804	581.24210922599	221.959433187155	43.5837058625417	58.4899374242981
Cd14	1.51045942345106	0.0127738749918506	202.537152662715	243.746690965738	162.082004699458	79.4761695140466	63.8072044628706
Cd160	7.55574866492729	0.0427251807948632	39.9601133675507	24.7359388838139	33.2918172813274	0	0
Cd52	2.79258596832784	0.00113682294126639	111.523622035799	185.153736406666	111.49590132192	23.0737266331103	17.7242234619085
Cd53	1.19068773626119	0.0138208180636894	640.94035652758	576.554672861264	445.98360528768	254.665575432106	232.187327351001
Cd68	1.52772968260015	0.0200436573097133	671.424946487028	1222.7106546647	566.281799785257	270.850779070732	305.434500715174
Cd84	1.64449524595032	0.00906393148980238	301.724703783772	309.364499254762	188.170482274123	82.6333112768239	88.1179028387216
Clec7a	3.06759029422963	0.023528541175361	272.365344572313	227.983427961971	124.192752535036	31.1096258110327	19.8097768657548
Cmklr1	1.17664457149823	0.0276557823553973	150.353507562086	215.105539788901	118.616436887533	48.8513988835682	81.0550782652029
Cst7	7.74903528007179	0.00443222037012567	206.382794801881	560.148645584724	87.7514038181777	0	2.65863351928628
Ctss	1.23938834515982	0.0280771522418294	4477.65397336516	5194.85952962294	3234.53345899931	1773.18943310093	1875.00501495039
Cybb	1.77889426287363	0.0206462237427947	170.457273041638	119.506588090193	99.088364981213	37.5943809128131	38.9857757001315
Fam173a	3.60088799808293	0.0214559426727867	61.9136426704515	52.7894868839341	691.477470673892	37.6063887099981	25.6511149840503
Fcer1g	1.27646141092919	0.0150990996038577	658.886686510353	897.644063844976	513.087619972168	266.629729982608	304.856643544826
Fcgr3	1.19903013410418	0.00638269373122493	610.860362116581	737.476468562935	443.150471569753	295.494262913188	243.001487764451
Fes	1.28900857146536	0.0214559426727867	179.795194629025	199.487533448228	119.276426292897	63.7651046339597	79.6908772779987
Gm38495	4.43633792426287	0.0344709268144667	756.309620702545	56.2492363767087	15.4855418502667	8.54582467892974	18.6104346350039
Gpr65	4.1249398562572	0.0123922154680724	58.9665128005374	44.5306454648944	14.4531723935822	2.56374740367892	2.65863351928628
Hnrnpm	11.9225703325692	0.00906393148980238	71.6864404161805	71.3731943773834	1714.90248128332	0	0
Irf5	1.07438802939149	0.0305081604792833	190.11183659582	240.951319847807	207.459435950625	113.330806789895	88.513001210884
Lcn2	7.75673105576317	0.0323996939639167	742.208932858938	0	117.690118062027	0	2.65863351928628
Lilrb4a	2.81452502406733	0.0150990996038577	75.6088937414491	109.319930308372	49.2462034529343	9.76490092968844	11.856488914912
Lyz2	1.76968938626274	0.0345268542512854	779.383473537538	907.018936574428	611.162718357191	207.663539697993	242.821861428146
Mink1	2.96656335359898	0.00630145358003598	228.306446234256	4388.25001511953	330.484468030486	210.750937571285	204.61923252994
Mrps21	3.61110240152693	0.00906393148980238	391.683536474637	345.460654446425	366.638768597745	38.5953552109801	27.1809926663824
Mx1	6.46885174293104	0.0404958795285819	20.5100914088826	12.8904500029957	10.3236945668444	0	0
Naip6	1.78663586468065	0.0354269256656755	52.5571092352616	63.2803909237973	40.2624088106933	11.9641545505016	18.6104346350039
Nefh	20.6139843071369	5.43875689536666e-07	103.832337757468	0	995.204156243804	0	0
Nt5c1a	-2.49578880057906	0.0442228410235401	107.843309932833	171.060997488491	96.5351293689951	379.033678531708	107.444798260061
Olfml3	1.34556916938696	0.031113168907067	1388.27681223874	1422.63693669426	741.24126989943	411.908749524414	520.205958607015
Olfr111	3.48340666753019	0.0223787503913318	39.7121503104157	50.014498362994	23.8181785007426	7.30201458538149	2.13749685740912
P2ry6	1.20008156733721	0.0144792283479339	119.246391332189	172.308781659684	129.080263573342	53.5971595034568	70.9382028467575
Pias4	3.14197937698214	0.0227206575602397	651.195402232022	46.8743636472573	659.684082821359	54.6932779451503	48.7416145202484
Ptbp1	2.85563174861261	0.00906393148980238	1479.08032925941	234.501792410473	192.892868745586	97.0305146254325	78.9350235422582
Rac2	1.27614336119216	0.0323996939639167	178.181419114667	201.559763683206	156.920157416035	78.6215870461536	70.896893847634
Rasal3	1.27556926887078	0.0214559426727867	204.351416411892	213.114737276092	128.442571072895	67.2863385422638	81.2194248724114
Rpl35a	1.37992717948396	0.00526973612700333	2541.77773561005	2655.46190217873	2322.25876447268	969.25662022078	957.241084985418
Rrbp1	8.57495919561996	0.0123922154680724	1470.79175731669	2.94292813367576	1393.1432163653	2.18111957682251	4.48077698470826
Runx1	1.76048681969914	0.0227206575602397	77.1176900453471	67.0316564024384	71.2704910883186	25.0029764426997	18.3540994279255
Sec24d	5.1784347181046	0.0355025234312258	701.330604885376	20.0366355202669	692.958369935926	12.8738603303006	14.2319785570199
Serpina3n	1.38037146734604	0.0261866626261407	1156.86060486241	1749.97490763334	627.486770673516	369.957314356285	536.888590455644
Serpinb8	-1.31096399984053	0.0144792283479339	132.307264367715	86.933932965423	107.664300977877	285.027921943777	208.369491899911
Slc11a1	1.62605348113539	0.0393212237152436	202.119448312654	247.32287252596	121.387719086381	53.0662193340102	71.7772956025745
Slc37a4	1.36416761181664	0.0323996939639167	330.259361270604	369.922480769295	477.627829013205	206.364672007248	113.754851407994
Spi1	1.07443886559416	0.0309303501607071	240.52065100465	294.86199553771	160.717871310745	112.350315576752	111.539779956928
Stpg1	-7.53703156675449	0.0145853000241751	0	0	0	79.4854637983365	13.0813137879666
Tbxas1	1.52798805755951	0.0274489385570564	106.754121426195	186.054437314177	116.90176864057	57.0355680744413	36.5838562456984
Themis2	1.14043901003607	0.045167612134542	75.9856872410132	52.6182824608691	55.269402223356	36.0346009127353	31.3746585898257
Thy1	1.16350759202507	7.23105306707532e-05	55937.4286755881	63121.0180873966	49008.6428477239	25050.3758813467	25022.1724723493
Trem2	2.16587333161016	0.0169735625461899	792.819002714761	1230.94665592684	590.9952493227	205.001406582994	183.686437734554
Tyrobp	2.04421441325552	0.00113682294126639	997.303194756915	1478.88617307097	713.367294568951	262.356817643143	253.456395505292
Wiz	2.53535038576142	0.0171412191804061	758.277354230409	1478.52838321547	497.151537110573	165.698960849284	218.523974530155
Wwc2	3.39015588641954	0.0041482756478649	1308.80020802932	1192.9525548227	1193.41909192722	187.153560468561	48.7416145202484

## Sheet: WT-lac_vs_WT-veh(female)
gene_name	log2FoldChange	padj	S14, WT_lac_F, rep 2(32)	S15, WT_lac_F, rep 3(72)	S20, WT_V_F, rep 2(31)	S21, WT_V_F, rep 3(45)
2810029C07Rik	-2.34846782426034	0.00459842611716048	43.5091022275818	16.9453803510602	196.745918387271	104.853895610342
9330102E08Rik	-20.6108970549546	0.000157456399490241	0	0	0	55.3945108884826
Alk	-22.9844334058786	3.04477394114424e-07	0	0	0	320.686700707367
Alox8	-24.3577758596749	3.2456121804679e-07	0	0	299.706217646931	282.907680609036
Camk2n1	-5.87450753234595	0.0212225562679519	16.8103349515657	116.358278410613	5682.18522844896	2130.71029381771
Cenpb	1.9071425559229	0.0212225562679519	5008.49097233414	4778.59725899897	639.169382532741	1969.47269962445
Gm38830	18.931749735813	0.0020265521053747	179.969468304998	0	0	0
Poc1b	6.02782302731195	0.01178034844559	88.6273946267144	111.810134544655	2.89580975532805	0
Ptpdc1	-1.13925075534828	9.63995356739771e-06	593.943524918968	415.024047604196	1019.51182284096	1214.31503208259
Smco4	2.40473693136468	0.00651816786278831	52.2360903709487	59.4015762386527	4.43690662872368	18.0143584394836
Tm9sf4	3.25568334832186	0.0326771615325507	2709.3595558757	3089.13055761259	260.287896877726	322.999485259427
Tmem131	2.25597913401816	0.0212225562679519	2796.40524701804	423.134901707361	314.052485458528	370.535290643789
Zfp949	1.63392933840712	0.00140724731763729	911.93277118508	658.244623454014	227.192336651776	277.505248131235

## Sheet: WT-lac_vs_WT-veh(male)
gene_name	log2FoldChange	padj	S17, WT_lac_M, rep 2(29)	S18, WT_lac_M, rep 3(68)	S23, WT_V_M, rep 2(67)	S24, WT_V_M, rep 3(69)
Bhlhb9	17.2999694572187	0.0088183033315523	0	71.7989109094581	0	0
Cep76	-1.33690724677227	0.0112586435267324	444.195160054712	736.65403856454	1418.08022085063	1571.63189206156
Dennd1b	-6.42517116527327	0.0105600211650479	18.0357487834903	0	703.624737251077	754.585556792456
Hnrnpm	12.8971206136778	0.0125901141286746	54.530008588733	2395.19423917574	0	0
LOC102634078	-21.0782338152541	2.9927563416279e-08	0	0	3.4183298715719	112.548818983119
LOC102639982	3.19912277294417	0.0163306118525823	56.1364657546741	86.1243618887226	11.6547720324334	11.7450492491477
Mthfr	-4.08820097455933	2.72674553972752e-05	18.3416529123598	30.6308881291111	540.70009972879	187.378021292594
Myo7a	-6.80360207070443	0.0219887374053599	11.4662805989365	4.16663872167023	807.718550140057	705.893831478556
Nefh	23.4761970875318	2.9927563416279e-08	3417.67045915627	1913.32995706088	0	0
P2ry1	-8.91279699784048	0.0269803363157833	0	0	81.7454942884425	130.817324472863
Pcdha10	1.56206085103565	0.0425916151084984	332.255420161971	234.783964747615	92.2949065324412	100.141862559783
Rrbp1	9.169137575873	0.0269803363157833	1237.34567400667	1635.96707209211	2.18111957682251	4.48077698470826
Trim41	-1.1447008073905	6.6163055917814e-09	818.160590324178	545.464748092015	1549.58928927957	1429.42876031297
Wipi1	-2.39438174953935	2.73955006270093e-07	80.7836707844792	39.3077226048044	340.123822221404	272.953041313391
Wwc2	3.59606946701883	0.0112586435267324	1442.37941223256	1400.20482143601	187.153560468561	48.7416145202484
