# Supplementary material for: Lactate treatment improves brain biochemistry and cognitive function in transgenic Alzheimer’s and wild-type mice
Source: Sci Rep. 2026 Apr 14;16:18290. doi: 10.1038/s41598-026-48154-6 (PMC13260460; doi:10.1038/s41598-026-48154-6)
Supplement: Supplementary file 3 — Supplementary Material 3 [file 41598_2026_48154_MOESM3_ESM.txt]

LFQ intensity 05	LFQ intensity 06	LFQ intensity 08	LFQ intensity 09	LFQ intensity 10	LFQ intensity 11	LFQ intensity 12	LFQ intensity 13	LFQ intensity 14	LFQ intensity 15	LFQ intensity 16	LFQ intensity 17	LFQ intensity 18	LFQ intensity 19	LFQ intensity 20	LFQ intensity 21	LFQ intensity 22	LFQ intensity 23	LFQ intensity 24	LFQ intensity 25	LFQ intensity 26	LFQ intensity 27	LFQ intensity 28	LFQ intensity 29	LFQ intensity 30	LFQ intensity 31	LFQ intensity 32	LFQ intensity 33	LFQ intensity 34	LFQ intensity 35	LFQ intensity 36	LFQ intensity 39	LFQ intensity 40	LFQ intensity 41	LFQ intensity 42	LFQ intensity 43	LFQ intensity 47	LFQ intensity 48	LFQ intensity 49	LFQ intensity 50	LFQ intensity 51	LFQ intensity 52	LFQ intensity 53	LFQ intensity 54	LFQ intensity 55	LFQ intensity 58	LFQ intensity 59	LFQ intensity 60	LFQ intensity 61	LFQ intensity 62
#!{Type}E	E	E	E	E	E	E	E	E	E	E	E	E	E	E	E	E	E	E	E	E	E	E	E	E	E	E	E	E	E	E	E	E	E	E	E	E	E	E	E	E	E	E	E	E	E	E	E	E	E
#!{C:Group1}3	5	1	5	4	5	3	1	6	5	2	8	1	6	4	5	4	6	2	5	3	8	2	8	1	8	4	2	6	7	6	7	7	5	3	2	8	3	7	1	1	2	6	4	5	4	2	4	5	2
#!{C:Group2}2	1	2	1	1	2	1	1	1	2	2	1	1	2	1	2	2	2	2	1	2	2	2	2	1	2	2	2	2	2	2	2	1	2	2	2	1	1	2	1	1	1	1	1	1	1	1	1	1	1
7.5175256729126	6.89553785324097	7.30176782608032	7.27918767929077	6.91979455947876	7.47899913787842	7.27607107162476	7.29367208480835	7.34137535095215	7.3345742225647	7.43775033950806	7.34558916091919	7.29358339309692	6.93943309783936	7.38133192062378	6.93836545944214	7.43686199188232	6.79801082611084	7.14441871643066	7.37097549438477	7.181471824646	6.94282865524292	7.40532922744751	7.40718698501587	7.31043863296509	7.33491611480713	7.40737390518188	6.76315975189209	6.88006067276001	7.3403844833374	7.37557220458984	6.99708938598633	7.3261923789978	6.76156663894653	7.12991523742676	7.60011196136475	7.36312294006348	7.34855794906616	7.28284883499146	7.35279989242554	6.74907302856445	7.22991228103638	7.20980978012085	7.24199438095093	7.33793830871582	7.29395866394043	7.20849514007568	7.37788867950439	7.0820574760437	7.14992713928223
7.92056179046631	7.96369791030884	7.90555286407471	7.91276931762695	7.95750188827515	7.9525260925293	8.0070219039917	7.87696218490601	7.99353742599487	7.99127054214478	7.97402763366699	8.01426887512207	7.91500377655029	8.05491924285889	8.03088283538818	7.88550233840942	7.97103929519653	7.90880107879639	7.88624811172485	7.87725019454956	7.90225839614868	8.02069282531738	7.92510557174683	7.85754346847534	7.92611074447632	7.91159439086914	7.91104555130005	7.92470836639404	7.88744306564331	7.9027533531189	7.93424606323242	7.92607975006104	7.85768222808838	7.88785934448242	7.85311985015869	7.89715385437012	7.93673467636108	7.93171215057373	7.95139598846436	7.93231630325317	7.90586042404175	7.90066194534302	7.90977001190186	7.98230743408203	7.80944538116455	7.89174365997314	7.93238258361816	7.82006359100342	7.94601488113403	7.96947193145752
7.04018688201904	6.86673259735107	6.48208713531494	6.63154029846191	7.27452325820923	6.70970821380615	6.80576610565186	6.96279668807983	7.11979007720947	6.88174724578857	6.03470849990845	6.74300241470337	7.02957153320313	6.84999799728394	6.72972297668457	7.12532663345337	7.19796657562256	6.96742725372314	6.90652513504028	5.94236516952515	6.71454763412476	7.09886646270752	5.89506340026855	6.75095558166504	6.64192581176758	6.09947347640991	6.85006952285767	5.98289060592651	6.71081638336182	6.67959642410278	6.92868947982788	6.85022354125977	7.37223052978516	6.90005731582642	7.04128694534302	7.12014579772949	7.20000171661377	7.52640390396118	6.53623008728027	6.64493083953857	6.83210515975952	6.96441078186035	6.70168018341064	6.43846321105957	6.65524435043335	7.53926420211792	7.43805170059204	6.54714679718018	6.84193563461304	6.84551429748535
7.22804069519043	7.52077150344849	7.38064527511597	7.36089611053467	7.12968969345093	7.35640811920166	7.432776927948	7.40129709243774	7.24976062774658	7.35862016677856	7.31043863296509	7.26028633117676	7.38307905197144	7.58265399932861	7.43868494033813	7.64870166778564	7.24149656295776	7.45224666595459	7.24430179595947	7.40301752090454	7.25044441223145	7.33485555648804	7.21039867401123	6.96186065673828	7.4104061126709	7.31397247314453	7.25085878372192	7.14696502685547	7.37518787384033	7.23363065719604	7.40983152389526	7.21650886535645	6.93049716949463	7.20930051803589	7.40682983398438	7.11481094360352	7.09569215774536	7.29666519165039	7.37812519073486	7.26745319366455	7.38496255874634	7.36321687698364	7.33104228973389	7.27861642837524	7.32784938812256	7.29488468170166	7.21608686447144	7.35635089874268	7.40413188934326	7.43015575408936
9.12336158752441	9.03977108001709	9.13770198822021	9.09398174285889	9.17568588256836	9.13254737854004	8.91117382049561	9.13627624511719	9.0715503692627	9.14684104919434	9.19614887237549	9.10257053375244	9.09722232818604	8.95246315002441	9.05084323883057	9.21378326416016	9.16094875335693	9.21157455444336	9.22310638427734	9.17868900299072	9.22326183319092	9.11414337158203	8.83857250213623	9.21120071411133	9.13206768035889	9.10284519195557	9.07393836975098	9.13779735565186	9.12211799621582	8.99136352539063	8.97401428222656	8.98184585571289	9.14838695526123	9.13981628417969	9.21229457855225	9.13858699798584	9.00957870483398	9.05713367462158	9.19788646697998	9.25544166564941	9.19198131561279	9.22055244445801	9.06535530090332	9.01699161529541	9.08292865753174	9.21311950683594	9.23413753509521	9.04995441436768	9.15971755981445	9.08389663696289
6.834801197052	6.91941118240356	6.69728422164917	6.73397779464722	7.1722526550293	6.87401819229126	6.98752546310425	6.88840484619141	6.92454814910889	7.15952587127686	7.30790233612061	7.17551183700562	6.84486198425293	7.05208110809326	6.98772859573364	6.88930606842041	7.02710628509521	6.73673295974731	7.44544839859009	7.19576120376587	6.6506175994873	7.1188268661499	7.026451587677	7.17698764801025	6.76092767715454	7.17739200592041	7.00057983398438	7.27712774276733	6.89433240890503	7.0652379989624	6.99577713012695	7.01826524734497	7.2286057472229	6.91252660751343	6.67210006713867	7.32279777526855	6.70999050140381	7.13020515441895	6.97275018692017	7.15381479263306	7.15875434875488	7.09099817276001	6.77699184417725	7.12449026107788	7.06828451156616	7.2457594871521	7.17467021942139	6.87969827651978	6.86694192886353	6.96382570266724
8.27195739746094	8.30659675598145	8.26152420043945	8.29272079467773	8.35600662231445	8.36606788635254	8.4000883102417	8.35333919525146	8.26829719543457	8.34267902374268	8.38169288635254	8.31812572479248	8.3342924118042	8.39719200134277	8.42347526550293	8.24127292633057	8.24531555175781	8.33461475372314	8.29108047485352	8.27717399597168	8.24177074432373	8.29594039916992	8.27165603637695	8.34030532836914	8.35570049285889	8.24971199035645	8.17736339569092	8.29492855072021	8.33849620819092	8.38895320892334	8.31592845916748	8.25517559051514	8.299485206604	8.25832557678223	8.16473960876465	8.31164836883545	8.24333572387695	8.2177209854126	8.28987884521484	8.39551830291748	8.28119277954102	8.33986854553223	8.27957534790039	8.22929763793945	8.27378845214844	8.30646800994873	8.23832225799561	8.17248630523682	8.31569766998291	8.36826801300049
7.63896799087524	7.66805982589722	7.7146315574646	7.74093103408813	7.44031095504761	7.72202491760254	6.97098970413208	7.67725086212158	7.62427186965942	7.75008392333984	7.67154312133789	6.93445014953613	6.84048843383789	8.12404727935791	7.73148393630981	7.65960264205933	7.60310125350952	6.99425601959229	6.83510780334473	7.63997411727905	6.58306169509888	6.67505359649658	7.71602010726929	6.91801738739014	7.47703456878662	7.50757265090942	7.49022531509399	7.01616668701172	6.30179214477539	7.3154034614563	6.89791870117188	7.36163330078125	7.63895845413208	7.62675094604492	7.1764931678772	7.61551856994629	7.67277193069458	7.73637247085571	7.67307615280151	7.50407648086548	7.65876483917236	7.4592866897583	7.58259725570679	7.71489953994751	7.52714014053345	6.88793706893921	7.6549654006958	7.63431596755981	7.35724878311157	7.61056423187256
7.59739875793457	7.62537431716919	7.71586990356445	7.6849889755249	7.55491304397583	7.68446826934814	7.5853590965271	7.61983394622803	7.67061710357666	7.67498970031738	7.64422178268433	7.62114524841309	7.5736837387085	7.58336877822876	7.7072377204895	7.68901586532593	7.77592325210571	7.63535308837891	7.68868684768677	7.67122840881348	7.668860912323	7.55560207366943	7.54756546020508	7.5800347328186	7.62012577056885	7.44770050048828	7.6824517250061	7.66220998764038	7.619948387146	7.48664283752441	7.45223140716553	7.68927335739136	7.73955631256104	7.73523139953613	7.63108825683594	7.73773336410522	7.68627882003784	7.72122526168823	7.69118785858154	7.6142749786377	7.72927808761597	7.72770404815674	7.70211172103882	7.54114246368408	7.60674667358398	7.73227310180664	7.70021915435791	7.67648315429688	7.67149686813354	7.57407760620117
7.33731937408447	7.49893045425415	7.44505882263184	7.4995493888855	7.59551811218262	7.51865863800049	7.59796905517578	7.39504671096802	7.37123394012451	7.39970827102661	7.41835117340088	7.45501232147217	7.48158597946167	7.42314767837524	7.34855794906616	7.45269107818604	7.72324228286743	7.40608024597168	7.32450866699219	7.59195470809937	7.4171724319458	7.36218070983887	7.44474744796753	7.36131238937378	7.38909530639648	7.43708419799805	7.38524866104126	7.40546607971191	7.42135715484619	7.34419584274292	7.53837251663208	7.72612380981445	7.61561346054077	7.5298023223877	7.52003765106201	7.62576484680176	7.53339052200317	7.55492496490479	7.46137857437134	7.59267616271973	7.52360343933105	7.58451223373413	7.6010274887085	7.451003074646	7.59577178955078	7.60571432113647	7.54302453994751	7.60575723648071	7.55971527099609	7.49249505996704
7.39544868469238	7.42038488388062	7.45109510421753	7.32415914535522	6.66902112960815	7.35977840423584	7.4542350769043	7.40310335159302	7.31226205825806	7.27641582489014	7.18386745452881	7.26288557052612	6.90154552459717	7.27018976211548	7.43683004379272	7.26986312866211	7.2874436378479	6.8424391746521	6.85353374481201	7.24301338195801	6.93453979492188	7.24745750427246	7.34918022155762	7.15542697906494	7.24841451644897	7.43292140960693	7.19370889663696	7.22271633148193	7.22300243377686	7.15500164031982	7.29112434387207	7.16178703308105	7.34303426742554	7.12801122665405	7.20661020278931	6.99756097793579	7.2710976600647	7.28943300247192	7.16823244094849	7.22474002838135	7.19010734558105	7.11905765533447	7.18012571334839	7.1697039604187	7.2711443901062	6.99548244476318	7.22652244567871	7.27445793151855	6.81183385848999	6.66656160354614
7.35629367828369	7.37961387634277	7.20325040817261	7.19150686264038	7.03140830993652	6.9590950012207	7.12820529937744	6.88189792633057	7.37315130233765	7.38035583496094	7.29837274551392	7.07634925842285	7.20828008651733	7.67966413497925	6.98357772827148	6.88366174697876	7.16473960876465	7.33743906021118	7.29112434387207	7.15069484710693	7.19592714309692	7.02366399765015	7.19063997268677	7.28116989135742	7.24114799499512	7.00326108932495	7.1494345664978	7.13940668106079	7.17458295822144	7.26157188415527	7.18840074539185	7.10568046569824	7.12580633163452	6.68954849243164	7.11547756195068	7.0273494720459	7.07867431640625	7.02832365036011	7.20346784591675	7.29670906066895	7.15754747390747	7.04131364822388	7.17690134048462	7.09805488586426	7.24603033065796	7.07762241363525	7.26173877716064	7.01401615142822	7.26808643341064	7.12820529937744
7.21494960784912	6.88531732559204	6.93261671066284	7.3436450958252	6.94779014587402	6.9190821647644	7.21867990493774	6.83675670623779	7.22623872756958	7.23342752456665	6.85322284698486	7.21769428253174	7.1477575302124	7.18579292297363	7.23847246170044	7.23316383361816	7.23739290237427	7.13541889190674	7.31599140167236	7.22295045852661	7.35472297668457	7.11955261230469	7.06318330764771	7.03718757629395	7.16976261138916	6.82499170303345	7.27276945114136	7.13337898254395	7.19069576263428	6.85223627090454	7.18141078948975	7.37226724624634	7.20417404174805	7.21753644943237	7.31714344024658	7.30440425872803	7.23085737228394	7.19487476348877	7.23361682891846	7.16551160812378	7.2042555809021	7.21002388000488	7.17548274993896	7.27503490447998	7.36702013015747	7.30824422836304	7.21042537689209	7.18670225143433	7.19829940795898	7.16348934173584
7.83896255493164	7.80223989486694	7.8676381111145	7.91151428222656	7.94534063339233	7.93842458724976	7.85745906829834	7.82781505584717	7.90380620956421	7.8751540184021	7.92831373214722	7.8782000541687	7.82265853881836	7.98475694656372	7.87612533569336	7.84414148330688	7.98868370056152	7.77903318405151	7.94247913360596	7.84107160568237	7.8852481842041	7.83724737167358	7.77685356140137	7.80784606933594	7.85513734817505	7.87456893920898	7.60486316680908	7.83555126190186	7.85038900375366	7.873948097229	7.77778196334839	7.86609220504761	7.88245630264282	7.86069107055664	7.83521461486816	7.83220243453979	7.88241052627563	7.86766195297241	7.93221473693848	7.82734966278076	7.87329149246216	7.94137716293335	7.78665924072266	7.87886047363281	7.75665140151978	7.83806800842285	7.79372072219849	7.69649600982666	7.85180854797363	7.85709095001221
6.81533765792847	6.7764458656311	7.46456384658813	7.41926145553589	6.91529989242554	7.22993755340576	6.7830982208252	7.06998491287231	7.15760803222656	7.41111421585083	7.05057287216187	7.23909902572632	7.58822679519653	7.1292290687561	6.86426210403442	6.76828813552856	7.67768001556396	6.72343301773071	7.01735544204712	7.16964483261108	7.16636657714844	7.3877100944519	7.36008214950562	7.26016664505005	7.39670467376709	6.8266019821167	7.35206651687622	6.97470474243164	7.2081995010376	6.8061671257019	7.25236749649048	6.97784328460693	7.21117401123047	7.33023118972778	7.26691341400146	6.86296701431274	6.97236919403076	7.07284021377563	7.14650011062622	7.4092903137207	7.19942617416382	7.39220428466797	7.44465351104736	6.86023378372192	6.6928539276123	7.30760288238525	6.96706676483154	7.01577281951904	7.24863529205322	7.01125240325928
7.76760101318359	7.73746299743652	7.72667837142944	7.79161357879639	7.74429321289063	7.81075668334961	7.78553628921509	7.72166204452515	7.7328200340271	7.83065938949585	7.70757007598877	7.79177474975586	7.77676677703857	7.83521461486816	7.82244253158569	7.74197864532471	7.64011335372925	7.75149488449097	7.71915721893311	7.76394414901733	7.78862810134888	7.71856832504272	7.75326871871948	7.78990507125854	7.70345497131348	7.74143505096436	7.80949258804321	7.77358913421631	7.78194904327393	7.81364107131958	7.7835750579834	7.65462875366211	7.69071865081787	7.66805028915405	7.81925439834595	7.70047855377197	7.69977712631226	7.67380380630493	7.74314117431641	7.6287055015564	7.76528835296631	7.8040919303894	7.75728988647461	7.74354887008667	7.74622917175293	7.73434352874756	7.76344299316406	7.76558637619019	7.79903697967529	7.79544878005981
7.74180507659912	7.82138252258301	7.78652429580688	7.90053653717041	7.71471548080444	7.99696254730225	7.80090951919556	7.77972650527954	7.821533203125	7.78546524047852	7.8750958442688	7.86093664169312	7.76411628723145	8.02337551116943	7.68653774261475	7.87653541564941	7.84593486785889	7.80707454681396	7.83661508560181	7.82140874862671	7.75488328933716	7.7245626449585	7.80689859390259	7.89059972763062	7.76494550704956	7.82452917098999	7.88920068740845	7.69793510437012	7.81885242462158	7.88054513931274	7.78553628921509	7.69749069213867	7.75322294235229	7.84253454208374	7.64341306686401	7.77582883834839	7.81446743011475	7.87600421905518	7.81686401367188	7.71443891525269	7.74456691741943	7.73245000839233	7.724693775177	7.72696352005005	7.9120306968689	7.81193017959595	7.66037225723267	7.7328200340271	7.79548358917236	7.82284784317017
8.41858291625977	8.31205081939697	8.3626708984375	8.35589218139648	8.39438152313232	8.38360023498535	8.40917205810547	8.38435363769531	8.38205337524414	8.36561870574951	8.4191951751709	8.3580493927002	8.34127616882324	8.46542739868164	8.40567111968994	8.30984306335449	8.38913059234619	8.32137012481689	8.35437774658203	8.3582010269165	8.35360813140869	8.38039207458496	8.3633861541748	8.35129356384277	8.35863876342773	8.34216594696045	8.31124496459961	8.35104179382324	8.33978939056396	8.37794303894043	8.35358905792236	8.40263938903809	8.38420963287354	8.33961009979248	8.27058601379395	8.34789562225342	8.38050079345703	8.37180614471436	8.35276126861572	8.30839347839355	8.33199405670166	8.33667945861816	8.3290319442749	8.36782169342041	8.32658195495605	8.36066913604736	8.32016754150391	8.32860374450684	8.29915809631348	8.3421459197998
7.47593259811401	7.48428583145142	7.2668662071228	7.42845869064331	7.34232378005981	7.65257501602173	7.5990309715271	7.41619110107422	7.48033761978149	7.44625759124756	7.3203125	7.27475786209106	7.43730640411377	7.6280312538147	7.4187650680542	7.51079940795898	7.42183399200439	7.35301160812378	7.36862134933472	7.17834377288818	7.36530065536499	7.2548623085022	7.35770606994629	7.31321334838867	7.48380136489868	7.33370923995972	7.49234104156494	7.4692325592041	7.47961854934692	7.33643960952759	7.55768775939941	7.26526594161987	7.31987619400024	7.48628854751587	7.36852884292603	7.38610649108887	7.36389398574829	7.27733421325684	7.43117046356201	7.21197462081909	7.38676643371582	7.43033313751221	7.61068153381348	7.37619352340698	7.45464658737183	7.33667993545532	7.40701675415039	7.3329029083252	7.45877361297607	7.64094829559326
6.97015142440796	7.02193307876587	7.01409196853638	6.92551803588867	7.03429651260376	7.09691715240479	6.96895456314087	6.71618223190308	7.00668001174927	6.89295148849487	6.84986782073975	7.09292650222778	6.8820629119873	7.0173282623291	6.96907043457031	6.77346467971802	7.0559515953064	6.7844033241272	6.94362783432007	6.87458419799805	7.00177717208862	6.97897911071777	6.8677191734314	6.56901454925537	6.63631296157837	6.85532236099243	6.73485898971558	7.08041000366211	6.96834135055542	6.94627046585083	6.98572683334351	6.99776220321655	6.87772989273071	6.86345911026001	6.76821279525757	6.94218158721924	6.83130741119385	6.87844133377075	7.03525352478027	7.05240631103516	6.77309036254883	6.72253751754761	6.7144718170166	6.78194808959961	7.07114219665527	6.98375272750854	6.83664608001709	6.70444965362549	6.82655191421509	6.94727182388306
7.05010890960693	6.84897327423096	6.69552516937256	7.15152311325073	7.02681970596313	6.90816593170166	7.16331100463867	6.62788772583008	6.75304794311523	6.649817943573	6.67045021057129	7.2470645904541	7.21819400787354	7.05966424942017	7.00548028945923	6.85570287704468	7.01838445663452	7.23509883880615	7.28858470916748	7.13659381866455	6.89249610900879	6.90845346450806	6.93013620376587	7.14002466201782	6.88612985610962	7.09728240966797	7.10092163085938	6.78315448760986	6.86607217788696	6.70305013656616	6.90281105041504	7.20197057723999	7.17391443252563	7.19206523895264	6.83412837982178	7.06329584121704	6.54574775695801	7.10619068145752	7.22414445877075	6.81299638748169	7.29670906066895	7.23932456970215	6.73416042327881	6.47859621047974	6.9106125831604	7.19620370864868	7.18232917785645	7.12205219268799	7.03476667404175	6.86776161193848
7.4982967376709	7.7661452293396	7.77186679840088	7.89019203186035	7.70447635650635	7.71807813644409	7.78094339370728	7.55218124389648	7.67052412033081	7.78554344177246	7.81647348403931	7.7177619934082	8.10448741912842	8.08382511138916	7.76757860183716	7.69363021850586	7.56944417953491	7.77384471893311	7.60115766525269	7.88438749313354	7.79643535614014	7.80145835876465	7.6314845085144	7.63664817810059	7.8827691078186	7.75877571105957	7.60241794586182	7.84429693222046	7.80674266815186	7.61622333526611	7.86471271514893	8.10751533508301	7.59050750732422	7.69826602935791	7.50566530227661	7.71616220474243	7.53216791152954	7.63858890533447	7.77786874771118	7.49961853027344	7.77733278274536	7.65660619735718	7.66870260238647	7.4911937713623	7.70185279846191	7.646315574646	7.59823226928711	7.54613542556763	7.76788282394409	7.96755266189575
6.90860843658447	7.71049833297729	6.7700457572937	7.64971446990967	6.87804508209229	6.86787986755371	7.85428762435913	6.72907257080078	6.90966033935547	7.0211296081543	7.09379768371582	6.57919406890869	8.07776737213135	8.07892799377441	8.07107162475586	6.97791290283203	6.95590829849243	7.53090381622314	7.55922412872314	7.67748832702637	7.17958068847656	6.74609804153442	7.79475975036621	7.79633855819702	6.94574022293091	7.92083263397217	7.76954698562622	7.8192081451416	7.79093217849731	7.93154954910278	7.94409275054932	7.82614612579346	6.91627168655396	7.72794771194458	7.72487354278564	7.52190923690796	7.71810293197632	7.7484827041626	6.60882139205933	6.93721866607666	7.77897548675537	7.8053035736084	7.70626544952393	6.68420934677124	7.61018085479736	6.71757411956787	6.79788541793823	7.68017244338989	7.82008981704712	6.89698648452759
7.89765453338623	7.86333465576172	7.97351121902466	7.99969577789307	7.87604475021362	7.92655324935913	7.82293939590454	7.93259572982788	7.82588672637939	7.88200044631958	7.84707880020142	7.87086582183838	7.78677272796631	8.0354700088501	7.85124588012695	7.94670295715332	7.88012170791626	7.79726076126099	7.79382514953613	7.88361024856567	7.92613649368286	7.80951261520386	7.64482259750366	7.72357082366943	7.92313003540039	7.91110420227051	7.90925645828247	7.79969215393066	7.85562229156494	7.91996145248413	7.96181964874268	7.82437324523926	7.87075471878052	7.84037590026855	7.89644336700439	7.93151378631592	7.92577075958252	7.78318166732788	7.79867839813232	7.82882738113403	7.70608615875244	7.67600727081299	7.86077499389648	7.82187366485596	7.94319772720337	7.81658601760864	7.77849149703979	7.77071952819824	7.82817649841309	7.93631267547607
7.24765396118164	6.68204212188721	7.29303073883057	7.01518392562866	6.74480533599854	6.87845468521118	6.69724369049072	7.20016622543335	6.9440016746521	7.64362049102783	7.4929838180542	7.35617876052856	7.35537481307983	7.4621434211731	6.85215997695923	6.90899324417114	7.23598289489746	7.41015291213989	7.29165744781494	7.41313219070435	6.91502046585083	6.88073539733887	7.03503227233887	7.3292555809021	6.85555696487427	7.57507228851318	6.99262523651123	7.18132877349854	6.92756938934326	6.65325880050659	7.03000354766846	7.10012865066528	7.3041672706604	7.18582534790039	7.0659441947937	7.42028570175171	6.89142322540283	7.25200319290161	6.71068286895752	6.37993144989014	6.89283132553101	7.44301271438599	7.32438516616821	6.76945209503174	6.63577318191528	7.36152029037476	6.50340843200684	7.36956834793091	6.87612962722778	7.05477666854858
7.11950159072876	7.30297994613647	7.24452447891235	7.2904577255249	7.15974760055542	7.00176286697388	7.37331676483154	6.85517454147339	7.27032947540283	6.93269109725952	7.08625316619873	7.46007061004639	7.26698398590088	7.35051918029785	7.118577003479	7.24676942825317	7.60171222686768	7.52391529083252	7.4327449798584	7.53188753128052	7.31105422973633	6.72636699676514	7.50252294540405	7.36331129074097	7.19164657592773	7.15965747833252	6.96322441101074	7.2379207611084	7.33262014389038	7.40677833557129	7.36364936828613	7.25532054901123	7.25000524520874	7.53606557846069	7.48696851730347	7.35034513473511	6.86183881759644	7.31128740310669	7.20846843719482	7.36865854263306	7.32774686813354	7.20828008651733	7.25015163421631	7.46542739868164	6.98248863220215	7.149742603302	7.36800193786621	7.35806798934937	7.28352737426758	6.94948291778564
8.56407356262207	8.52579593658447	8.59552955627441	8.62809276580811	8.58342552185059	8.52411079406738	8.51440143585205	8.52219676971436	8.65848827362061	8.52543354034424	8.57658290863037	8.66169929504395	8.51873779296875	8.60698318481445	8.51608562469482	8.53922653198242	8.72483253479004	8.56175708770752	8.63095664978027	8.57915496826172	8.65436935424805	8.51192378997803	8.57615661621094	8.49544715881348	8.5677318572998	8.59275436401367	8.66246509552002	8.61938571929932	8.59768390655518	8.56311321258545	8.55911636352539	8.68515014648438	8.69359493255615	8.72196674346924	8.54710960388184	8.48164367675781	8.63129138946533	8.67363834381104	8.56323146820068	8.46642303466797	8.61026573181152	8.65347290039063	8.58749771118164	8.67612648010254	8.58682346343994	8.60614490509033	8.60207080841064	8.67699527740479	8.53585052490234	8.60577869415283
7.07780361175537	6.92658948898315	7.44026327133179	7.66935396194458	7.27353382110596	7.41604089736938	7.70976161956787	6.85940837860107	7.29889678955078	7.780677318573	7.47167301177979	7.51308441162109	7.15956735610962	7.19061183929443	7.71499156951904	7.06084871292114	7.1723108291626	7.70155048370361	7.4304461479187	7.36049890518188	7.38377952575684	7.51216411590576	7.58152866363525	7.34703731536865	6.93638801574707	7.60538053512573	7.59872484207153	7.67006015777588	7.4492621421814	7.44460678100586	7.76934051513672	7.44007444381714	7.0880651473999	7.87780332565308	7.64197969436646	7.7698278427124	7.40716981887817	7.10383796691895	7.79915428161621	7.47260999679565	7.57390403747559	7.38866949081421	7.69315528869629	7.89538955688477	7.065505027771	7.52703666687012	7.61428546905518	7.44927787780762	7.57532644271851	7.81275320053101
7.14804697036743	7.07823944091797	7.2278094291687	7.16450166702271	7.18369674682617	7.13522815704346	7.22968196868896	7.00475120544434	7.02800178527832	7.09607553482056	7.00251150131226	7.03269910812378	6.73469066619873	7.29127979278564	7.02575016021729	6.81478309631348	7.16761255264282	7.00749158859253	7.10119676589966	7.077476978302	6.87887763977051	7.00774765014648	7.19356966018677	6.60130834579468	7.14705753326416	7.10700654983521	6.76775598526001	7.20766115188599	6.88773584365845	7.07184505462646	6.93621492385864	6.80704164505005	7.09686470031738	7.07627630233765	6.8578314781189	7.07199239730835	7.07437753677368	6.66668796539307	7.07283782958984	6.95785140991211	6.58939933776855	7.09673643112183	6.93088436126709	7.06016874313354	6.9076681137085	7.13184309005737	7.08443307876587	7.09711837768555	7.14448070526123	7.15778923034668
7.34052324295044	7.31388807296753	7.29924583435059	7.51957845687866	7.42753458023071	7.535560131073	7.54883146286011	7.47716474533081	7.48910045623779	7.49169778823853	7.33443355560303	7.43092918395996	7.296950340271	7.36304759979248	7.33326578140259	7.47036647796631	7.41690683364868	7.33833694458008	7.26092958450317	7.41793632507324	7.38849210739136	7.33809757232666	7.47036647796631	7.36456966400146	7.48162889480591	7.38542747497559	7.40807008743286	7.44777822494507	7.61106443405151	7.47657060623169	7.54365825653076	7.2276554107666	7.24410390853882	7.2655725479126	7.31162691116333	7.18095684051514	7.3266429901123	7.28366279602051	7.4103217124939	7.43094539642334	7.3695125579834	7.33081960678101	7.41097974777222	7.32020854949951	7.46280193328857	7.37023544311523	7.28166961669922	7.24546337127686	7.51501226425171	7.37230443954468
7.62028169631958	7.57522249221802	7.74671220779419	7.81633424758911	7.59430408477783	7.72216463088989	7.69464921951294	7.51257753372192	7.65064764022827	7.60756206512451	7.74619817733765	7.76828289031982	7.55743503570557	7.9878716468811	7.6700325012207	7.490309715271	7.58975982666016	7.63451766967773	7.61972951889038	7.77467775344849	7.67107105255127	7.63538312911987	7.69853544235229	7.36280298233032	7.54620933532715	7.5344066619873	7.6818470954895	7.65263319015503	7.54842615127563	7.75253248214722	7.69536781311035	7.49831056594849	7.54939556121826	7.68647527694702	7.52081108093262	7.3800482749939	7.77304744720459	7.51453447341919	7.62651491165161	7.53353071212769	7.53202772140503	7.48251628875732	7.60280847549438	7.58769989013672	7.50130558013916	7.11092615127563	7.77514410018921	7.62150859832764	7.55876874923706	7.66468906402588
7.27597904205322	7.53761768341064	7.09673643112183	7.21029186248779	7.09032869338989	7.38268327713013	7.28112411499023	7.2528772354126	7.30226612091064	7.43067169189453	7.33006858825684	7.31179618835449	7.27540349960327	7.41836738586426	7.4995493888855	7.18797159194946	7.64801836013794	7.22793817520142	6.87347412109375	7.06310796737671	7.30606031417847	6.68413496017456	7.3088846206665	6.89724206924438	7.15688228607178	7.30215787887573	7.27353382110596	7.10768461227417	7.03177213668823	7.03298139572144	7.48715257644653	7.36815643310547	7.22222185134888	7.10164403915405	7.40918874740601	6.77300596237183	7.04056262969971	7.29684066772461	7.29056882858276	7.28629922866821	7.00492286682129	7.07529163360596	7.10178136825562	7.09961175918579	7.24919843673706	7.19551229476929	7.07580232620239	7.17449569702148	7.25536918640137	7.03873920440674
8.57926940917969	8.52160835266113	8.61406326293945	8.6382999420166	8.62026119232178	8.61044692993164	8.59704780578613	8.56571769714355	8.5055570602417	8.59206581115723	8.58556175231934	8.57287120819092	8.60241794586182	8.56858921051025	8.54555416107178	8.62585735321045	8.51332378387451	8.58821582794189	8.57611083984375	8.61755561828613	8.58494186401367	8.61676979064941	8.59140968322754	8.53585052490234	8.54401874542236	8.51997184753418	8.56997013092041	8.58408260345459	8.57011032104492	8.54176616668701	8.58133506774902	8.61623382568359	8.5635404586792	8.6333475112915	8.65162658691406	8.65002536773682	8.53876209259033	8.57887935638428	8.6191349029541	8.6191873550415	8.64469432830811	8.64455699920654	8.63509178161621	8.54995918273926	8.60286235809326	8.58049201965332	8.60327434539795	8.64201927185059	8.62385940551758	8.57980632781982
8.07671356201172	8.02946472167969	8.15787982940674	8.10968017578125	8.00056457519531	8.11206817626953	8.13232326507568	8.12159252166748	7.98150587081909	8.10287952423096	8.0364294052124	8.04273319244385	8.03666877746582	8.13007640838623	8.04840278625488	8.13858699798584	8.00436401367188	8.08285713195801	8.02812385559082	8.05869197845459	8.10458946228027	7.95218181610107	8.02779769897461	8.05888175964355	8.08051872253418	8.11273860931396	8.11028671264648	8.08781719207764	8.07605743408203	7.920738697052	8.12729930877686	8.00949382781982	7.97701454162598	8.03694820404053	8.10954475402832	8.03937435150146	8.03945350646973	8.03578948974609	8.09916210174561	7.91712713241577	8.03446769714355	8.0273904800415	8.03253841400146	8.05675220489502	8.05899524688721	8.01874256134033	8.02391052246094	8.0419454574585	8.03598976135254	8.02812385559082
8.60438823699951	8.54243946075439	8.62064647674561	8.69186782836914	8.57563781738281	8.66730308532715	8.6567497253418	8.65426349639893	8.59060764312744	8.66685485839844	8.6158971786499	8.69097518920898	8.62328052520752	8.36782169342041	8.63629722595215	8.61053276062012	8.55852890014648	8.53086566925049	8.54298686981201	8.59559535980225	8.64286994934082	8.58043479919434	8.61480236053467	8.59639930725098	8.55225467681885	8.66151905059814	8.52387619018555	8.59239864349365	8.64416313171387	8.67157077789307	8.65207195281982	8.66201114654541	8.58304023742676	8.68026256561279	8.64802837371826	8.66579627990723	8.6323766708374	8.61744117736816	8.71567726135254	8.54301166534424	8.57936096191406	8.615234375	8.60644626617432	8.59299755096436	8.5380334854126	8.55683326721191	8.54646873474121	8.5064640045166	8.61294269561768	8.65057945251465
7.70774030685425	7.856614112854	7.61991739273071	7.79583120346069	7.92281866073608	7.89312362670898	7.95205593109131	7.84943771362305	7.79662275314331	7.91011714935303	7.79396486282349	7.65774393081665	7.83280277252197	8.01292133331299	7.7982292175293	7.82761478424072	7.68945074081421	7.73924779891968	7.69572687149048	7.92133808135986	7.76167964935303	7.5441427230835	7.70452785491943	7.70340299606323	7.76061105728149	7.7159948348999	7.76449012756348	7.80571842193604	7.75306177139282	8.01161289215088	7.91064596176147	7.48651552200317	7.65001583099365	7.65575313568115	7.6756591796875	7.57186031341553	7.69894409179688	7.65195608139038	7.74089908599854	7.63987493515015	7.77149200439453	7.72496366500854	7.8036413192749	7.70259428024292	7.86910247802734	7.67218112945557	7.62411689758301	7.76927375793457	7.74444961547852	7.8391637802124
7.2033863067627	7.16209602355957	6.78978586196899	7.04767036437988	7.04071426391602	7.23439073562622	7.28557968139648	7.18506050109863	6.89760494232178	7.3741250038147	7.18227195739746	7.14560031890869	7.13043451309204	6.70386981964111	7.28838348388672	6.79555177688599	6.81734609603882	7.32310771942139	7.37261724472046	6.91261529922485	7.18406629562378	6.96701574325562	7.21066617965698	6.79732894897461	6.71103048324585	7.19362545013428	6.98458385467529	7.03686809539795	6.799232006073	7.01911640167236	7.14192008972168	6.59847354888916	7.02022504806519	6.9569411277771	7.01740884780884	6.77337694168091	7.26375436782837	6.93345022201538	6.92091131210327	6.60511159896851	6.63859224319458	7.14575576782227	7.04855823516846	7.05008125305176	6.99022912979126	7.06654930114746	6.97560501098633	7.06803750991821	6.66586303710938	7.13624477386475
6.767333984375	6.88424015045166	6.8690013885498	6.90538263320923	6.90645885467529	6.82494401931763	7.05065059661865	6.96552133560181	6.78747129440308	6.94748783111572	6.80721712112427	6.88851070404053	6.84658432006836	7.22614812850952	6.94671249389648	6.65104913711548	6.78314590454102	6.99804449081421	6.79960155487061	6.64825963973999	6.95293760299683	6.75745677947998	6.77506399154663	6.70042324066162	6.90677118301392	7.00350379943848	6.42550420761108	6.8076434135437	6.92859029769897	6.84935235977173	6.94854974746704	6.78263759613037	6.87606191635132	6.88582468032837	6.87080812454224	6.6270227432251	7.02678918838501	6.84820747375488	6.89786911010742	6.77125692367554	6.66180515289307	6.68542289733887	6.94987297058105	7.17133474349976	6.73436832427979	6.62251234054565	7.0304594039917	6.63635396957397	6.9010796546936	7.05486631393433
7.25577878952026	7.09136962890625	7.09864377975464	7.10366678237915	7.09799480438232	6.8181209564209	7.01289367675781	6.82724046707153	6.67574501037598	7.10516929626465	6.86940813064575	6.86076164245605	7.09131526947021	7.36217927932739	7.0316104888916	7.19758367538452	7.35283851623535	7.18954658508301	7.17020320892334	6.72694063186646	7.05252599716187	7.08262395858765	6.60465335845947	7.2707953453064	6.88350057601929	6.70839500427246	6.80435466766357	7.06658697128296	6.97134685516357	6.91789722442627	7.19433784484863	6.85453176498413	6.93058443069458	7.12904500961304	7.2278094291687	7.28647899627686	6.76409435272217	6.85052442550659	7.05850839614868	6.79981517791748	7.03442811965942	6.7759370803833	6.64268493652344	6.93853235244751	6.9067006111145	7.14354562759399	6.7824559211731	7.08289289474487	7.18654537200928	6.89866399765015
7.19479179382324	7.21306610107422	7.07467031478882	7.1467170715332	7.28751039505005	7.06500625610352	6.99649477005005	7.2668194770813	7.40219259262085	7.18098545074463	7.28447580337524	7.24415349960327	7.2273211479187	6.91737127304077	6.83095121383667	6.96305274963379	7.1764965057373	7.16124820709229	7.08653783798218	7.12891578674316	7.13934373855591	7.01598787307739	6.89684581756592	7.21502923965454	7.23777008056641	7.18121433258057	7.15001916885376	7.21953201293945	7.13216352462769	7.12868976593018	6.79755830764771	7.12642383575439	6.65023994445801	7.24731016159058	7.11571025848389	7.0736083984375	6.63577699661255	7.05857801437378	7.12697505950928	6.95944690704346	7.17966651916504	7.13203525543213	7.07762241363525	7.2137303352356	7.1230673789978	7.09558773040771	7.18607997894287	7.08521938323975	7.15402793884277	7.00026035308838
7.49681901931763	7.48761892318726	7.58374261856079	7.54789781570435	7.38953828811646	7.36199188232422	7.51269769668579	7.57369518280029	7.53410243988037	7.52138662338257	7.5069785118103	7.52542066574097	7.57191848754883	7.27595710754395	7.47126245498657	7.58434247970581	7.42589282989502	7.46731185913086	7.45644187927246	7.4814281463623	7.52574443817139	7.42424440383911	7.50244092941284	7.52256155014038	7.58107328414917	7.60530519485474	7.47013092041016	7.54045438766479	7.54613542556763	7.45783662796021	7.54081726074219	7.73780488967896	7.59350776672363	7.63173770904541	7.58567523956299	7.71983671188354	7.58803606033325	7.68291187286377	7.59104251861572	7.55604887008667	7.68819713592529	7.68717193603516	7.68112373352051	7.6872615814209	7.59569454193115	7.61251878738403	7.64752006530762	7.63382196426392	7.6059832572937	7.56167364120483
7.41016960144043	6.88959217071533	7.54319858551025	7.38523101806641	7.35721063613892	7.05748987197876	7.17990207672119	7.39406633377075	7.38966226577759	7.35941791534424	7.45166349411011	7.39052867889404	7.41515684127808	6.91923856735229	6.79400825500488	7.37507820129395	7.04064178466797	7.29751968383789	7.34842157363892	7.36703872680664	7.38953828811646	7.34896659851074	6.86799764633179	7.38856315612793	7.44029474258423	7.23284387588501	7.15929651260376	7.49855852127075	7.36505699157715	7.41452217102051	6.84308290481567	7.64701128005981	7.54504728317261	7.56150674819946	7.42610454559326	7.77127885818481	7.50437593460083	7.607262134552	7.66837644577026	7.55362796783447	7.51361703872681	7.56667327880859	6.70798921585083	7.390793800354	6.77298831939697	7.49136161804199	7.47937393188477	7.4410662651062	6.87322998046875	7.12203693389893
8.42155456542969	8.52103328704834	8.52841567993164	6.68694019317627	8.40995025634766	8.61746120452881	8.6291446685791	8.44237041473389	8.33970928192139	7.46574544906616	8.19780445098877	8.17440891265869	8.39318943023682	8.44949340820313	8.42811870574951	6.8493390083313	8.18996715545654	8.28461074829102	8.2437572479248	8.13299560546875	8.32374668121338	8.16749477386475	8.36072635650635	8.19645214080811	8.31361389160156	8.37265396118164	8.24580860137939	8.25039577484131	8.34256076812744	8.30226612091064	8.46208381652832	8.21162796020508	6.7355842590332	8.24338531494141	8.39769649505615	7.81579685211182	8.15097141265869	8.25652503967285	8.4036865234375	6.88048601150513	8.25190544128418	7.05028772354126	8.14435577392578	8.42313098907471	8.35913276672363	8.34902477264404	8.26552486419678	8.3825216293335	8.29225635528564	8.25935459136963
7.50149726867676	7.54840183258057	7.34018611907959	7.47709226608276	7.37060546875	7.62862396240234	7.59313106536865	7.41266202926636	7.78053331375122	7.53127431869507	7.58557367324829	7.46340036392212	7.30691814422607	7.65307760238647	6.88664627075195	7.4422287940979	7.60148429870605	7.29172372817993	7.49814510345459	7.57167387008667	7.29106187820435	7.38207101821899	7.28250885009766	7.41507339477539	7.4103045463562	7.59708070755005	7.42960691452026	7.36709499359131	7.56919813156128	7.52022123336792	7.60725116729736	6.77817010879517	7.27179527282715	7.3167667388916	7.30723905563354	7.39639139175415	7.20254278182983	7.58958101272583	7.51860618591309	7.14989614486694	7.41346740722656	7.33451414108276	7.46716403961182	7.34531497955322	7.44918537139893	7.39301347732544	7.44869089126587	7.47309255599976	7.5381965637207	7.54937124252319
8.16746520996094	8.14702701568604	8.19810676574707	8.16563034057617	8.16696262359619	8.23494720458984	8.22315788269043	8.15090942382813	8.13757610321045	8.23721694946289	8.18238639831543	8.18454933166504	8.22842597961426	8.30224418640137	8.27634716033936	8.19021987915039	8.16920375823975	8.13887119293213	8.1627140045166	8.09701442718506	8.11677360534668	8.1523494720459	8.12875461578369	8.2143669128418	8.18429374694824	8.21378326416016	8.14182567596436	8.16926288604736	8.15790939331055	8.13656234741211	8.22811794281006	8.23195362091064	8.14662456512451	8.14491653442383	8.16482830047607	8.19623184204102	8.19606590270996	8.14460563659668	8.28339195251465	8.12998008728027	8.19989204406738	8.17998218536377	8.17966651916504	8.18991088867188	8.13369846343994	8.15008068084717	8.12525367736816	8.11766910552979	8.18576908111572	8.17562770843506
7.36580610275269	7.4209451675415	7.32878732681274	7.17748403549194	7.23537683486938	6.75497817993164	7.38324069976807	7.43811511993408	7.2600474357605	7.06729316711426	7.41178798675537	7.40457725524902	7.2748966217041	7.05040645599365	7.20406818389893	7.36629199981689	6.7241907119751	7.0664005279541	6.62527704238892	7.4853949546814	7.36882591247559	7.15219640731812	7.23789548873901	6.92602968215942	7.30779552459717	7.42303276062012	7.41504001617432	7.44338798522949	7.48287343978882	7.27584075927734	7.17642402648926	7.32277727127075	7.2267804145813	7.29525899887085	6.9459228515625	7.31058692932129	7.29190158843994	7.39494180679321	7.34064245223999	7.42694997787476	7.38724756240845	7.35218238830566	7.34551095962524	7.34220552444458	7.30775260925293	7.31156301498413	7.29989957809448	7.41016960144043	7.43546199798584	7.22629070281982
7.52416229248047	7.52729463577271	7.72400522232056	7.67306709289551	7.7656683921814	6.56159019470215	7.73792362213135	6.70616149902344	7.69387626647949	7.22022199630737	7.63384199142456	7.64127588272095	6.94875526428223	7.8739595413208	7.05395650863647	6.75996589660645	7.63082456588745	6.86065435409546	7.69944763183594	7.67747926712036	7.66190719604492	7.71007490158081	7.52895545959473	7.05446100234985	6.912437915802	7.54672765731812	7.7729229927063	7.64403486251831	7.59031772613525	7.57985210418701	6.65007925033569	7.59179878234863	6.70625829696655	7.68574190139771	7.62987852096558	6.74430656433105	7.71089553833008	6.84160137176514	7.50306844711304	7.5854606628418	7.62214136123657	6.97147035598755	7.52994346618652	7.87616586685181	6.68874263763428	7.47487163543701	7.58472681045532	7.54971408843994	7.55425882339478	7.09633207321167
6.70535564422607	6.84059906005859	6.66030836105347	6.89543914794922	6.93701457977295	6.77941560745239	6.96208572387695	6.77077436447144	7.19167470932007	7.12147331237793	6.62747097015381	7.14151239395142	7.24022483825684	6.83978605270386	7.37732458114624	7.03947973251343	6.66848850250244	7.0415415763855	6.98098230361938	6.7484884262085	6.78514957427979	7.19650030136108	6.85702085494995	6.7534556388855	7.00220632553101	6.96352577209473	7.06327152252197	7.08865833282471	6.77667140960693	6.98350858688354	6.83116579055786	6.97364664077759	6.69796085357666	6.90863370895386	7.09957695007324	7.22819519042969	7.22240447998047	7.20506906509399	6.59439468383789	7.20218849182129	7.27116775512695	7.11360931396484	6.81343650817871	6.754234790802	7.17638063430786	6.84810638427734	6.67879676818848	6.84264945983887	7.12681293487549	6.88731336593628
6.90978050231934	6.69739866256714	7.07529783248901	7.23309755325317	7.1463451385498	6.94264030456543	6.85443639755249	7.16124820709229	6.70854806900024	6.83225297927856	6.67318487167358	7.10381603240967	6.89965629577637	7.06906414031982	6.76234006881714	7.0185341835022	7.49817276000977	6.88471555709839	7.13497352600098	6.66109561920166	7.08364582061768	6.94022274017334	6.95991373062134	7.13174915313721	7.01286315917969	7.03964996337891	6.88397073745728	6.9541163444519	6.95004320144653	6.95049619674683	7.18369245529175	6.78070735931396	6.97292900085449	7.19038772583008	6.89158391952515	6.91689252853394	7.08748626708984	6.85675287246704	7.27799844741821	6.83834934234619	7.07513761520386	6.57817554473877	7.0518856048584	6.77236223220825	6.87520742416382	6.95458030700684	7.01296377182007	6.80267667770386	7.03195142745972	7.05861568450928
7.98468017578125	7.9250955581665	7.93867492675781	7.76851224899292	7.83807420730591	8.0892333984375	8.38598155975342	7.88336038589478	7.86093044281006	7.78707790374756	7.67316818237305	7.5120701789856	7.86530542373657	8.22652244567871	8.1694393157959	7.93215417861938	7.70613718032837	7.01930284500122	7.30347681045532	7.49774503707886	7.57558059692383	7.65621328353882	7.97802972793579	7.77935838699341	7.81537199020386	7.72162914276123	7.71008348464966	7.73777294158936	7.68202781677246	7.63147401809692	8.09888553619385	7.37394142150879	7.37241506576538	7.56091022491455	6.83525371551514	7.64817476272583	7.71459817886353	7.67775297164917	7.54375791549683	7.00725984573364	6.79788303375244	7.48065376281738	7.65351152420044	8.06073570251465	7.64885759353638	6.48448991775513	7.04010057449341	7.64989948272705	7.62692499160767	7.99939584732056
7.17078971862793	7.15557909011841	7.26052474975586	7.16935110092163	7.12336158752441	7.09247493743896	7.1325159072876	7.05944967269897	7.12570905685425	7.22965621948242	6.95422315597534	7.15688228607178	7.16767168045044	6.76477193832397	7.22411870956421	7.11571025848389	7.21452617645264	7.13020515441895	7.21351766586304	7.2165355682373	7.19484710693359	7.02661514282227	7.05257844924927	7.00229549407959	7.06718254089355	7.1778826713562	7.15524482727051	7.26088190078735	7.14612817764282	6.88933515548706	7.35414695739746	7.27002620697021	7.23408699035645	7.14758348464966	7.17559862136841	7.19242811203003	7.15411949157715	7.1785740852356	7.086181640625	7.10591888427734	7.221022605896	7.23969984054565	7.16238498687744	7.06516885757446	7.05495738983154	7.17891931533813	7.20049476623535	7.24546337127686	7.13861846923828	7.05369281768799
8.23291969299316	8.0736083984375	8.12336158752441	8.20360374450684	8.15103244781494	8.21240043640137	8.1973352432251	8.18341255187988	8.14591121673584	8.09257984161377	8.13506889343262	8.20741844177246	8.12349224090576	8.28751087188721	8.15712451934814	8.19122695922852	8.05407619476318	8.16811466217041	8.18525886535645	8.17963790893555	8.17739200592041	8.24201965332031	8.25498294830322	8.1179666519165	8.11660766601563	8.14921951293945	8.16740608215332	8.14338970184326	8.21380996704102	8.11770248413086	8.21242713928223	8.10095596313477	8.13773345947266	8.13605403900146	8.17023277282715	8.09729194641113	8.14166927337646	8.1332836151123	8.19678401947021	8.09715270996094	8.1314582824707	8.15372371673584	8.19027519226074	8.13741779327393	8.1513090133667	8.12129688262939	8.12077140808105	8.09833240509033	8.11337471008301	8.16169738769531
9.45466232299805	9.42722606658936	9.54672813415527	9.5362548828125	9.51324462890625	9.51674652099609	9.50190830230713	9.48973369598389	9.5233039855957	9.49720573425293	9.54581451416016	9.51879024505615	9.46526432037354	9.42122554779053	9.52562808990479	9.46277236938477	9.52322578430176	9.46940994262695	9.54739284515381	9.54181671142578	9.55525207519531	9.52136039733887	9.50088119506836	9.44793319702148	9.5002498626709	9.49426555633545	9.37549877166748	9.54236507415771	9.51256465911865	9.54540634155273	9.4467077255249	9.52060127258301	9.54803276062012	9.54475021362305	9.50357246398926	9.54194068908691	9.46022129058838	9.52316093444824	9.50215435028076	9.44471645355225	9.495849609375	9.52835083007813	9.5144681930542	9.56888198852539	9.48515319824219	9.52353858947754	9.4942102432251	9.42670631408691	9.48917102813721	9.47027778625488
9.31939792633057	9.05130672454834	8.8537769317627	8.85200977325439	8.91125392913818	8.88603401184082	9.04914093017578	8.78833770751953	8.98343276977539	8.90712642669678	8.96400451660156	9.10486221313477	8.89505195617676	9.18041229248047	8.99503803253174	8.75640773773193	9.02123069763184	8.80833911895752	8.45860767364502	7.98686122894287	8.7626781463623	8.79838848114014	9.07881927490234	8.60184288024902	8.91532611846924	8.82312202453613	8.56031322479248	8.54961585998535	8.50429439544678	8.64459609985352	8.96113109588623	8.73363018035889	8.74505138397217	8.34356594085693	8.62653541564941	8.59710216522217	8.79857444763184	8.54843902587891	8.66254043579102	8.59214305877686	8.19589996337891	8.45571231842041	8.63223457336426	8.66667747497559	8.68214511871338	8.09145545959473	8.1846342086792	8.27330207824707	8.62675094604492	8.8101921081543
8.23894882202148	8.16885089874268	8.1765251159668	8.2391242980957	8.22582626342773	8.26566696166992	8.2340612411499	8.18889999389648	8.21661472320557	8.23289489746094	8.15262508392334	8.24858665466309	8.24686813354492	8.16432285308838	8.30295848846436	8.21306610107422	8.21216106414795	8.17530918121338	8.16471004486084	8.18915367126465	8.2162446975708	8.21343803405762	8.232666015625	8.18329811096191	8.22957992553711	8.27648448944092	8.24069881439209	8.22292423248291	8.22261238098145	8.15038776397705	8.27272319793701	8.2468433380127	8.22151851654053	8.21149444580078	8.14992713928223	8.16396617889404	8.24504375457764	8.21410179138184	8.23309803009033	8.12901306152344	8.21866703033447	8.2643928527832	8.22094440460205	8.14965057373047	8.20482540130615	8.18619346618652	8.15908527374268	8.21194744110107	8.18951797485352	8.229323387146
7.78651714324951	6.86876201629639	8.07011222839355	7.70268058776855	7.83447790145874	7.80336141586304	7.04575634002686	7.81565093994141	7.9538516998291	7.78755950927734	7.97029113769531	7.68264150619507	6.96084260940552	6.89211130142212	7.60310125350952	7.73180627822876	7.82579612731934	7.773362159729	7.91274785995483	7.89183855056763	7.75509691238403	7.79858160018921	7.60275411605835	7.68197345733643	7.67377614974976	7.73824119567871	7.70676040649414	7.13235092163086	7.68466567993164	6.58371019363403	7.72790718078613	7.67521905899048	7.6291446685791	6.86587619781494	6.46463680267334	7.78535842895508	7.60112524032593	7.88109350204468	6.89530181884766	7.58197259902954	7.69392013549805	6.71063566207886	7.79757928848267	7.84308338165283	7.76437044143677	6.80857276916504	7.45750331878662	6.68398141860962	7.68490839004517	7.74403476715088
8.10944366455078	8.13325119018555	8.11961841583252	8.18785858154297	8.08073425292969	8.22737216949463	8.21539974212646	8.14444923400879	8.12648868560791	8.21798419952393	8.08696460723877	8.1469030380249	8.14946556091309	8.21808910369873	8.19884967803955	8.15654945373535	8.08141899108887	8.10174751281738	8.10002613067627	8.18078517913818	8.1766414642334	8.19904136657715	8.21737861633301	8.16073894500732	8.1677303314209	8.18058490753174	8.18627834320068	8.17251491546631	8.13817596435547	8.12241268157959	8.16405487060547	8.21502876281738	8.11783409118652	8.12927055358887	8.19119930267334	8.2126407623291	8.16354942321777	8.15293025970459	8.20733833312988	8.07950687408447	8.15375423431396	8.19694995880127	8.18735122680664	8.19689464569092	8.17298221588135	8.11210250854492	8.08152770996094	8.18332672119141	8.15579128265381	8.20289707183838
9.10819244384766	9.07594776153564	9.0873556137085	9.11035442352295	9.11223602294922	9.10202217102051	9.0901517868042	9.07921695709229	9.08339500427246	9.10765075683594	9.12201881408691	9.1337308883667	9.09247493743896	9.13602256774902	9.09843635559082	9.10291385650635	9.16289329528809	9.12421035766602	9.10047435760498	9.11816596984863	9.13075160980225	9.11390972137451	9.10812473297119	9.12063980102539	9.06554222106934	9.11099338531494	9.11961841583252	9.10002613067627	9.08479022979736	9.08346652984619	9.06833457946777	9.09226417541504	9.10547637939453	9.11461067199707	9.04952812194824	9.07236003875732	9.10404300689697	9.11021900177002	9.06799983978271	9.05207824707031	9.0764217376709	9.10277652740479	9.09579658508301	9.09443664550781	9.09964656829834	9.07714939117432	9.05130672454834	9.08863258361816	9.05253982543945	9.08303642272949
7.44363832473755	7.51450777053833	7.38298892974854	7.49557209014893	7.51245737075806	7.28827142715454	7.41422080993652	7.45773077011108	7.33571863174438	7.4703221321106	7.36999464035034	7.35385847091675	7.42994594573975	7.56637859344482	7.47195148468018	7.44185209274292	7.34214639663696	7.39707040786743	7.43078422546387	7.56724977493286	7.42083024978638	7.21138763427734	7.34454965591431	7.38194513320923	7.42496347427368	7.45688199996948	7.40224409103394	7.36464500427246	7.44304370880127	7.24956512451172	7.43121910095215	7.35707664489746	7.23044872283936	7.3646821975708	7.30131196975708	7.30280685424805	7.46262264251709	7.36834287643433	7.43316173553467	7.38149404525757	7.39769697189331	7.35431957244873	7.42599058151245	7.34208679199219	7.47136497497559	7.33963012695313	7.29730081558228	7.39371538162231	7.37243318557739	7.41534090042114
8.1294002532959	8.06799983978271	8.07320499420166	8.18184375762939	8.07287502288818	7.99646329879761	8.08407592773438	8.17020320892334	8.15639781951904	8.14541435241699	8.00393390655518	8.06814861297607	8.07794857025146	8.11707210540771	8.13510036468506	7.99566173553467	8.23917388916016	8.10342693328857	8.10164356231689	8.07540130615234	8.22654819488525	8.00513744354248	8.06288242340088	8.06198024749756	8.12859344482422	8.10043907165527	8.10832786560059	8.17222309112549	8.07572937011719	8.01611328125	8.08418273925781	8.17848777770996	8.14847946166992	8.12962532043457	8.0942268371582	8.05808448791504	8.12733173370361	8.15347957611084	8.04898548126221	8.02300548553467	8.14550685882568	8.21582221984863	8.13446426391602	8.01207733154297	8.09345626831055	8.10325622558594	8.07602119445801	8.11417675018311	8.13710117340088	8.14388847351074
8.16781902313232	8.10229682922363	8.11407661437988	8.09988784790039	8.11984920501709	8.17254447937012	8.1540584564209	8.11106109619141	8.18432235717773	8.20172500610352	8.24211883544922	8.19736289978027	8.15044975280762	8.17102432250977	8.20593452453613	8.09729194641113	8.28903102874756	8.10758304595947	8.1327075958252	8.1564884185791	8.17498970031738	8.24279022216797	8.19262313842773	8.19445896148682	8.13389015197754	8.18210029602051	8.17545413970947	8.16256427764893	8.16976261138916	8.13811302185059	8.17271995544434	8.21984672546387	8.16920375823975	8.16737651824951	8.07007503509521	8.13436794281006	8.17799758911133	8.18363952636719	8.14469909667969	8.16482830047607	8.18346881866455	8.20870971679688	8.18822479248047	8.1217565536499	8.15688228607178	8.15158462524414	8.11267185211182	8.16037845611572	8.07324123382568	8.15121650695801
7.44756126403809	7.22000360488892	6.92513656616211	7.28836107254028	7.43133163452148	7.31657838821411	7.35057735443115	7.26787519454956	7.26014280319214	7.28375339508057	7.42478370666504	7.36623620986938	7.27283906936646	7.39569330215454	7.3989462852478	7.2234959602356	7.25885248184204	6.93772792816162	7.14826345443726	7.00034713745117	7.20825338363647	7.34916114807129	7.27468872070313	7.02403402328491	7.05157709121704	7.21202754974365	7.30573797225952	7.25782251358032	6.7443790435791	7.4631609916687	7.3052225112915	7.36841726303101	7.42056608200073	7.30800914764404	7.238121509552	7.29338455200195	7.04080009460449	7.3603663444519	7.41101312637329	7.3514289855957	7.25406455993652	7.28112411499023	7.22644519805908	7.27334833145142	6.98529148101807	7.2710280418396	7.3010950088501	7.19667339324951	7.19445896148682	7.34078121185303
7.14135551452637	7.22804069519043	7.15335750579834	7.11085891723633	7.13611793518066	7.23159694671631	7.17385625839233	7.23446655273438	7.17834377288818	7.22344398498535	7.19672870635986	7.25818204879761	7.11876058578491	7.16277360916138	7.32240533828735	6.76625108718872	6.9759783744812	7.19570589065552	7.05066108703613	7.1152777671814	7.19526290893555	7.14516544342041	7.10417985916138	7.35152578353882	7.05956363677979	6.88251876831055	7.18551397323608	7.18878793716431	7.0799765586853	7.1404767036438	7.14983463287354	7.16708087921143	7.19898700714111	7.04590940475464	6.99531936645508	6.9623646736145	7.17834377288818	7.12251091003418	6.88213729858398	7.22341823577881	7.14684104919434	7.13984775543213	7.07842063903809	7.09324645996094	7.1166410446167	7.15103244781494	7.08210277557373	7.05876731872559	7.17860269546509	6.89289569854736
8.47137928009033	8.37138175964355	8.33633995056152	8.33656024932861	8.35059642791748	8.44100379943848	8.37854290008545	8.36674022674561	8.40272521972656	8.45903015136719	8.3818187713623	8.37199115753174	8.40284538269043	8.66798496246338	8.16097831726074	8.37703323364258	8.41070938110352	8.35355091094971	8.28110122680664	8.42303276062012	8.32754325866699	8.47354507446289	8.42845916748047	8.6291036605835	8.3189811706543	8.30304431915283	8.22154426574707	8.30601692199707	8.35264587402344	8.52197456359863	8.32444667816162	8.42973613739014	8.34044456481934	8.25495910644531	8.14157485961914	8.40138339996338	8.40512466430664	8.28632164001465	8.37362957000732	8.36619853973389	8.2427396774292	8.2898120880127	8.30224418640137	8.37868881225586	8.3206033706665	8.21529388427734	8.26927947998047	8.20733833312988	8.3278694152832	8.42453861236572
6.90895128250122	7.03841066360474	6.70522308349609	7.06903886795044	6.77491188049316	7.0868239402771	7.23048782348633	6.55928230285645	7.37344551086426	7.4968466758728	6.89338302612305	7.29426765441895	7.37859773635864	6.77592611312866	7.47027826309204	6.79392671585083	7.48040962219238	7.50703239440918	6.85937738418579	7.69069194793701	6.84792375564575	6.98648738861084	7.4215874671936	7.50558423995972	7.28712940216064	7.52243137359619	6.92379665374756	6.58281755447388	6.91533517837524	7.55124235153198	6.9630823135376	7.46952724456787	6.68831205368042	6.89452219009399	6.76560068130493	7.37955951690674	7.41264533996582	6.73948574066162	7.15536403656006	6.63102674484253	7.13357830047607	6.78300333023071	6.772864818573	6.94548988342285	7.0099630355835	7.40686368942261	7.48424291610718	7.10161781311035	7.35123586654663	6.85328578948975
7.00490617752075	6.7691330909729	6.81036043167114	6.83870220184326	7.60189723968506	6.70061731338501	6.96632146835327	6.73478507995605	7.08919858932495	6.87863254547119	7.24668216705322	6.90848684310913	7.20730781555176	6.94396924972534	7.10788583755493	7.10768461227417	6.71860694885254	6.98486375808716	6.92744731903076	6.8382568359375	7.12509059906006	6.8409948348999	7.21550559997559	7.12927103042603	6.97520732879639	7.16758298873901	6.84544515609741	7.02664947509766	6.80232667922974	7.1692042350769	9.09243965148926	6.55242490768433	6.58177375793457	6.62609386444092	9.2288875579834	7.02444171905518	6.15189075469971	6.68410730361938	6.91273975372314	6.69705820083618	6.66451072692871	6.55756902694702	6.94443130493164	6.93874645233154	7.10696268081665	6.99202728271484	6.80609273910522	6.56220579147339	6.48762369155884	7.07664489746094
7.82495212554932	7.77532625198364	7.70012378692627	7.75214815139771	7.8282151222229	7.71297788619995	7.6545615196228	7.84135961532593	7.85921049118042	7.7395167350769	7.87329721450806	7.73164510726929	7.7113094329834	7.11869287490845	7.8528151512146	7.55789184570313	7.96631526947021	7.83396244049072	7.75442457199097	7.80519485473633	7.83090925216675	7.72846746444702	7.60177755355835	7.92599773406982	7.72850799560547	7.69544649124146	7.57152271270752	7.79188013076782	7.76821613311768	7.84466981887817	7.64868211746216	7.76939964294434	7.78450298309326	7.79546308517456	7.71031188964844	7.7739691734314	7.74679756164551	7.8667950630188	7.65584897994995	7.48392963409424	7.71908235549927	7.77876615524292	7.57053136825562	7.57324314117432	7.73236179351807	7.73009538650513	7.82938718795776	7.78719139099121	7.68673467636108	7.80904769897461
6.86968326568604	7.14472961425781	6.81683826446533	6.83250617980957	6.90598249435425	7.13071966171265	7.16096353530884	7.22336626052856	7.12894821166992	6.95162868499756	6.73066902160645	7.20612382888794	6.8483247756958	7.38834571838379	7.02557992935181	7.17090702056885	7.2279896736145	7.13738584518433	6.82025098800659	7.10356426239014	7.10988235473633	6.85322189331055	7.15896511077881	7.09177255630493	7.05065059661865	7.24259090423584	7.22983551025391	7.03857851028442	7.14276456832886	7.07474327087402	7.22623872756958	7.22911834716797	7.20153379440308	7.08274936676025	7.02048540115356	7.17149257659912	7.17969560623169	7.26436901092529	7.18250036239624	7.10653066635132	7.09808969497681	7.13792371749878	7.19142293930054	6.94346332550049	7.14457416534424	7.2089786529541	7.19639730453491	7.16805553436279	6.63440370559692	6.97426986694336
7.03072118759155	7.24293899536133	6.63359785079956	7.24469757080078	7.02450656890869	6.99921751022339	6.87782859802246	6.95804166793823	6.72675037384033	7.1391863822937	6.87107038497925	6.70244836807251	6.85955476760864	7.08193349838257	7.00163125991821	6.7655177116394	6.66628265380859	7.10826063156128	6.72534275054932	7.05367946624756	6.57412052154541	7.00548028945923	6.5995397567749	6.980140209198	6.77661943435669	6.84306240081787	6.79714918136597	7.22675466537476	7.06908178329468	6.78873348236084	6.83172273635864	6.97656536102295	6.7213339805603	6.70162630081177	7.16708087921143	6.92368412017822	6.81368970870972	6.97006368637085	7.06239414215088	6.75514364242554	6.91842603683472	6.94196367263794	6.61764669418335	6.65061092376709	7.07338857650757	7.24062395095825	6.98033142089844	7.26365995407104	6.62940692901611	6.94592761993408
7.70071220397949	7.43226337432861	7.63045835494995	7.53780651092529	7.51719570159912	7.67838191986084	7.61276245117188	7.99827241897583	7.53458452224731	7.49720621109009	7.51875066757202	7.66341829299927	7.6143593788147	7.18822336196899	7.25510454177856	7.67546653747559	7.3784704208374	7.42306566238403	7.79397869110107	7.67052412033081	7.76677703857422	7.70683717727661	7.53181076049805	7.7519793510437	7.48977565765381	7.55255889892578	7.61255073547363	7.70331716537476	7.92511606216431	7.49884796142578	7.7524938583374	7.85335159301758	7.66938209533691	7.65071535110474	7.70535898208618	7.66655540466309	7.74071788787842	7.60564994812012	7.65013265609741	7.82796335220337	8.11697292327881	7.72035789489746	7.70793628692627	7.54024171829224	7.74003076553345	7.67931890487671	7.75678825378418	7.62029218673706	7.71468162536621	7.59512138366699
8.62374496459961	8.7649974822998	8.86128330230713	8.66782665252686	8.54554176330566	8.48715209960938	8.55486488342285	8.87845325469971	8.54752826690674	8.68523120880127	8.66528987884521	8.57183647155762	8.40555095672607	8.8348274230957	8.35447311401367	8.50745105743408	8.7085485458374	8.91972160339355	8.83134460449219	8.98780059814453	8.55008125305176	8.96790790557861	8.86283493041992	8.91646957397461	8.42863655090332	8.73367023468018	8.61808967590332	8.5318489074707	8.44635105133057	8.80844688415527	8.60700416564941	8.40208911895752	8.77526092529297	8.721604347229	8.85179615020752	8.97485733032227	8.72821617126465	8.55866050720215	7.8485279083252	8.65250778198242	8.11139678955078	8.4489688873291	8.3045768737793	8.41597461700439	8.86644649505615	8.55772399902344	8.79752349853516	6.81664085388184	8.77141857147217	8.24897766113281
7.08926916122437	6.87877464294434	6.79174900054932	6.77087306976318	6.85182666778564	6.99539518356323	6.964439868927	7.03899002075195	7.1365213394165	6.95401811599731	6.8430643081665	6.89743995666504	6.84167575836182	6.93485975265503	6.90149784088135	7.12381649017334	7.14332723617554	6.76582002639771	7.27928829193115	6.85151529312134	6.77273845672607	6.775071144104	6.79698467254639	7.04668760299683	6.84760332107544	7.02286529541016	6.89256763458252	6.7124137878418	6.81538534164429	6.86522817611694	6.98795652389526	6.77066993713379	6.87133312225342	6.75277519226074	6.8845853805542	6.84075307846069	6.76636838912964	6.93399333953857	6.95928001403809	6.82545852661133	6.92916679382324	6.6032862663269	6.80831241607666	6.81423711776733	6.99407052993774	7.13592720031738	6.66185998916626	6.76474380493164	6.66913080215454	6.68004751205444
8.10057735443115	8.08080673217773	7.76292610168457	7.91119480133057	7.73314094543457	7.78031015396118	7.7842960357666	7.93336057662964	8.14031982421875	7.91229104995728	7.79791116714478	7.79391622543335	8.03398609161377	7.93081140518188	7.86343574523926	8.02673721313477	7.81160163879395	7.91888427734375	7.81033325195313	7.7383918762207	7.84612035751343	7.78909397125244	7.90441799163818	7.99261522293091	8.02698230743408	7.76302337646484	7.84836149215698	7.89417219161987	7.80411911010742	7.67042207717896	7.95985651016235	7.84140348434448	7.49369478225708	7.75297737121582	7.93243837356567	7.68085193634033	7.54678916931152	7.85497951507568	7.6630220413208	7.82471132278442	7.84457635879517	7.74656391143799	8.14416885375977	7.56458330154419	7.81099843978882	7.85380172729492	8.13646697998047	7.68262338638306	7.78342485427856	7.66389894485474
6.57195329666138	6.94237995147705	7.03225612640381	6.95012140274048	6.9652156829834	6.72931051254272	6.80211687088013	6.98137903213501	6.82636976242065	7.10123157501221	7.05034112930298	7.04083967208862	7.06669855117798	6.88891839981079	6.90137147903442	6.87882995605469	6.82235813140869	7.06539297103882	7.04598760604858	7.07217645645142	7.23271656036377	6.94330263137817	7.07878303527832	7.08134746551514	7.14188671112061	6.98440504074097	7.10198736190796	7.11380958557129	7.29691743850708	6.95719432830811	6.82191801071167	7.25992822647095	7.01003980636597	6.63379096984863	6.85395383834839	7.13065528869629	7.02460861206055	7.18901300430298	6.91079521179199	6.79521942138672	7.07696771621704	6.96507740020752	6.99097776412964	6.84922027587891	6.92427539825439	6.97863674163818	6.94285154342651	6.74835729598999	6.96641397476196	7.03011131286621
7.40238189697266	7.49674987792969	7.50906801223755	7.36841726303101	7.23098516464233	7.46679353713989	7.46594762802124	7.39755773544312	7.3308801651001	7.33835697174072	7.401038646698	7.30248260498047	7.27657651901245	7.00393867492676	7.4185996055603	7.39790534973145	7.11310720443726	7.27687501907349	7.28515195846558	7.32623338699341	7.28569221496582	7.21658802032471	7.38460445404053	7.32637691497803	7.46435546875	7.41932773590088	7.26458168029785	7.33187246322632	7.38151216506958	7.25832605361938	7.52231359481812	7.34313297271729	7.26981639862061	7.4127459526062	7.39246845245361	7.14878749847412	7.41079425811768	7.36297225952148	7.41366863250732	7.20639419555664	7.32649993896484	7.43456888198853	7.36912298202515	7.398512840271	7.42000532150269	7.29965972900391	7.32000064849854	7.31194448471069	7.36772871017456	7.40813827514648
7.55199861526489	7.63142347335815	7.51313781738281	7.50097703933716	7.42051696777344	7.59992694854736	7.52316093444824	7.59806776046753	7.43668746948242	7.48096942901611	7.58694696426392	7.57169723510742	7.48987436294556	7.76450490951538	7.49215936660767	7.52617120742798	7.69685411453247	7.65483093261719	7.49092721939087	7.54967737197876	7.48270225524902	7.51409578323364	7.44448184967041	7.68539237976074	7.56030130386353	7.54884386062622	7.68316411972046	7.41158580780029	7.59935903549194	7.53150463104248	7.6661901473999	7.55546951293945	7.45492124557495	7.36958694458008	7.45339488983154	7.71073484420776	7.50116872787476	7.4075779914856	7.6011905670166	7.39853048324585	7.4982967376709	7.44904613494873	7.49412679672241	7.42944526672363	7.56728506088257	7.45281362533569	7.43792486190796	7.39769697189331	7.50052452087402	7.52683019638062
7.3292350769043	7.00843000411987	6.78813123703003	7.1702618598938	6.96583223342896	7.33661985397339	6.95580291748047	6.65680027008057	7.30599594116211	6.9691162109375	6.73244667053223	7.15639781951904	6.99229669570923	7.00042533874512	6.81807565689087	6.78697395324707	6.88875246047974	6.70972156524658	7.22323608398438	6.92622852325439	6.79891347885132	6.70745611190796	7.22123146057129	6.81689739227295	7.26380157470703	6.66209077835083	7.20065879821777	7.3266429901123	6.91292810440063	6.7707896232605	6.95217847824097	6.84787178039551	7.10574865341187	6.90657043457031	7.24802255630493	7.21031856536865	7.06799602508545	6.77099466323853	6.67757940292358	7.30285024642944	7.16055870056152	7.26214265823364	6.76068067550659	7.00386905670166	6.66012239456177	7.2225604057312	6.93233871459961	6.83507680892944	7.30070400238037	6.84439039230347
8.0459098815918	8.02706432342529	8.0038480758667	7.95000457763672	8.11471080780029	7.83984851837158	7.69777822494507	7.97674417495728	7.92057704925537	7.88330364227295	7.92789888381958	8.02395153045654	8.01456260681152	7.45701837539673	7.75648403167725	7.99956560134888	8.11497783660889	8.02914047241211	8.05122947692871	7.96704244613647	8.08332347869873	7.88706541061401	7.81258583068848	7.91159963607788	7.925048828125	8.00173377990723	7.90467214584351	8.05679035186768	7.89974927902222	7.76940679550171	7.70430517196655	7.9570369720459	8.11905765533447	8.07018566131592	8.05926036834717	8.03241729736328	8.02877426147461	8.01907444000244	8.04797554016113	8.04665088653564	8.15539646148682	8.08639526367188	8.05253982543945	7.95655250549316	7.99665594100952	8.176438331604	8.14413833618164	8.1937084197998	7.98580360412598	7.96324443817139
7.15130853652954	7.03458833694458	7.12817287445068	7.07331514358521	7.02180910110474	6.97584962844849	7.22651290893555	6.91504192352295	6.8358006477356	6.98137903213501	6.78480100631714	6.69564819335938	6.87377405166626	7.16445016860962	7.17906951904297	7.09676551818848	7.0214786529541	6.80981016159058	7.00449323654175	6.91108131408691	7.13168287277222	6.89134550094604	6.47962856292725	7.26523017883301	6.67374229431152	7.11548185348511	6.97093629837036	6.80751037597656	7.01703357696533	6.73995590209961	6.76047086715698	7.29285383224487	7.23284387588501	6.85083675384521	7.08653783798218	7.00445032119751	6.85937929153442	7.06501913070679	7.03702783584595	6.8469614982605	7.06889057159424	7.1722526550293	7.05223226547241	6.72797775268555	7.16212701797485	7.01207780838013	7.02902841567993	6.94081020355225	7.01211977005005	7.03542995452881
8.61981296539307	8.6067361831665	8.59156513214111	8.62801074981689	8.48900127410889	8.56061172485352	8.66520595550537	8.6567497253418	8.60064601898193	8.51658821105957	8.51481342315674	8.52620983123779	8.5610294342041	8.74667263031006	8.60459327697754	8.68007278442383	8.59720134735107	8.48572158813477	8.53935241699219	8.51291084289551	8.61909294128418	8.48616123199463	8.55930805206299	8.47794532775879	8.63411426544189	8.55976295471191	8.66810607910156	8.59922790527344	8.57184886932373	8.49537754058838	8.67543888092041	8.49235534667969	8.55870819091797	8.51938152313232	8.56560039520264	8.51384353637695	8.54270076751709	8.64077949523926	8.50634288787842	8.43619441986084	8.53837299346924	8.56973648071289	8.58811473846436	8.62978649139404	8.62685298919678	8.59751987457275	8.54643154144287	8.58453464508057	8.55529975891113	8.62990856170654
8.13494205474854	8.21963691711426	8.24049949645996	8.22510242462158	8.20115089416504	8.24407863616943	8.25406455993652	8.20180702209473	8.30550193786621	8.21261405944824	8.20360374450684	8.19871234893799	8.23159694671631	8.10116291046143	8.15060329437256	8.21242713928223	8.27519607543945	8.02312850952148	8.14500999450684	8.12914180755615	8.17353630065918	8.2601432800293	8.11561012268066	8.08303642272949	8.21550559997559	8.04688549041748	8.18783092498779	8.26500701904297	8.14357662200928	8.15219688415527	8.24169540405273	8.1489725112915	8.09743118286133	8.15935707092285	8.05948734283447	8.19708728790283	8.1646203994751	8.18332672119141	8.02538776397705	8.06959438323975	8.1676721572876	8.11654090881348	8.19890403747559	8.16565990447998	8.12476539611816	8.09499454498291	8.11143016815186	8.18443584442139	8.16607475280762	8.15854358673096
8.34090042114258	8.45668506622314	8.31245231628418	8.26197624206543	8.24863529205322	8.48250198364258	8.45966339111328	8.33817768096924	8.25827789306641	8.33296298980713	8.35977840423584	8.26150035858154	8.42082977294922	8.44053173065186	8.29773902893066	8.47533702850342	8.35181522369385	8.29624843597412	8.13481426239014	8.24812030792236	8.2697696685791	8.24870872497559	8.3295202255249	8.24044895172119	8.24875736236572	8.30773162841797	8.23869800567627	8.2370662689209	8.31109619140625	8.27394962310791	8.28789138793945	8.15679168701172	8.26432228088379	8.19256782531738	8.21341133117676	8.21682548522949	8.2580623626709	8.24600601196289	8.24644947052002	8.09691047668457	8.28849506378174	8.14373302459717	8.29404735565186	8.26097679138184	8.35844898223877	8.22256088256836	8.18503189086914	8.31916809082031	8.2302188873291	8.25348377227783
7.46964550018311	6.8830943107605	6.94494342803955	7.72708559036255	7.66035318374634	6.86507129669189	6.9709529876709	6.70301294326782	6.78028774261475	6.79797554016113	7.53775596618652	6.50429248809814	7.00253105163574	6.88151168823242	7.06891202926636	6.8157114982605	6.64522409439087	6.94939756393433	6.49318075180054	7.60927438735962	7.56325578689575	6.8035364151001	7.04275512695313	7.91489315032959	6.96121263504028	6.81633472442627	6.99104642868042	7.64817476272583	8.05099773406982	8.10619068145752	6.92555141448975	6.47437715530396	7.36372470855713	7.5947790145874	7.59909677505493	7.6102876663208	7.60693979263306	6.8425235748291	7.5021538734436	7.58686828613281	6.84249258041382	7.63979530334473	6.82215404510498	6.66820430755615	6.89611291885376	7.6152868270874	6.85955333709717	7.64644289016724	6.88416814804077	6.60396909713745
7.41604089736938	7.3989462852478	7.57777881622314	7.49457216262817	7.57332420349121	7.41735553741455	7.42858839035034	7.38399457931519	7.63339757919312	7.41524028778076	7.72436618804932	7.49598789215088	7.50847578048706	7.65138483047485	7.50643730163574	7.36235046386719	7.5544285774231	7.47005748748779	7.57947492599487	7.58461380004883	7.58276748657227	7.6755952835083	7.73944568634033	7.42074775695801	7.37211990356445	7.47935914993286	7.65567636489868	7.56837797164917	7.47002792358398	7.79399967193604	7.52677869796753	7.49221563339233	7.40148687362671	7.51114797592163	7.4576096534729	7.43115472793579	7.50858354568481	7.46209859848022	7.45798778533936	7.40551710128784	7.34472608566284	7.4084095954895	7.41241025924683	7.68893575668335	7.5213475227356	7.60312271118164	7.46217346191406	7.47154092788696	7.380211353302	7.510826587677
6.72463369369507	6.9644980430603	7.62565183639526	7.70827627182007	7.61160659790039	7.64288949966431	7.06950044631958	7.67727851867676	7.65843105316162	7.56509208679199	7.57869672775269	7.62869548797607	7.54824209213257	6.71368074417114	7.2605094909668	7.59918403625488	7.61527633666992	7.62525081634521	7.69694137573242	6.66217470169067	7.71306180953979	6.96093702316284	7.17198944091797	6.82190418243408	7.68037176132202	6.99257183074951	7.5899829864502	6.67315530776978	7.17817687988281	7.15965747833252	7.08432149887085	7.59334135055542	7.5514988899231	7.50389957427979	6.70731735229492	7.57617998123169	6.87609100341797	7.20806741714478	7.55685710906982	7.58765506744385	6.6358003616333	7.62578582763672	7.6422963142395	7.10387325286865	7.65549373626709	7.62411689758301	7.55410146713257	7.47139453887939	6.96358585357666	6.60058641433716
8.11697292327881	8.16743564605713	8.11035442352295	8.14820194244385	8.21285343170166	8.08607482910156	8.15875434875488	8.1978588104248	8.13852405548096	8.14066505432129	8.2378454208374	8.1904993057251	8.11257171630859	8.27341842651367	8.20706844329834	8.04056262969971	8.27473545074463	8.1202449798584	8.18999576568604	8.16761302947998	8.11961841583252	8.21005058288574	8.1465311050415	8.32168102264404	8.1607084274292	8.11544418334961	8.2291955947876	8.18284225463867	8.19119930267334	8.16139793395996	8.15360164642334	8.16286277770996	8.15745639801025	8.22901630401611	8.17193126678467	8.1023998260498	8.17698764801025	8.20352268218994	8.12781715393066	8.11587619781494	8.12606620788574	8.1881685256958	8.10937595367432	8.16896820068359	8.15688228607178	8.11660766601563	8.15146160125732	8.18624973297119	8.07162475585938	8.14770698547363
8.90645885467529	8.88504981994629	9.03486919403076	8.95160961151123	8.95475387573242	8.95276355743408	8.95036506652832	8.99044513702393	9.04828643798828	8.8972864151001	8.98533248901367	8.93179893493652	8.94684505462646	9.02432155609131	8.98300838470459	8.84070205688477	9.05579853057861	8.93968868255615	9.01135921478271	8.91635417938232	8.8839111328125	8.89790725708008	8.90102767944336	8.96777248382568	8.99650287628174	8.83526515960693	8.56835460662842	9.06833457946777	8.90853309631348	8.94260311126709	8.87930202484131	9.04273319244385	9.02448558807373	8.99975681304932	8.93542194366455	9.03108501434326	8.97821235656738	9.13506889343262	8.86652946472168	9.00638008117676	9.00723552703857	9.00889778137207	8.87491607666016	9.04508781433105	8.92617797851563	9.06796264648438	9.04198455810547	8.91835498809814	8.95400142669678	8.95417976379395
7.07558345794678	6.7814154624939	6.82780599594116	6.94391918182373	7.06393337249756	7.15237998962402	6.93523025512695	7.05850172042847	7.10263967514038	6.98674488067627	6.86164665222168	7.08242607116699	7.11624240875244	6.98426342010498	7.10428953170776	6.77303266525269	7.69157648086548	7.13455963134766	6.93899965286255	7.30539417266846	6.97778415679932	6.98712539672852	7.2559232711792	6.94658994674683	6.87129878997803	6.91823625564575	7.10737943649292	6.73768043518066	7.20585346221924	6.86673974990845	7.14382648468018	7.12440633773804	7.19565057754517	6.85698795318604	7.14101076126099	7.0382227897644	7.25124883651733	7.07404804229736	7.1347188949585	7.00233888626099	7.29232263565063	7.1432957649231	6.98830032348633	6.70896434783936	7.20652914047241	6.95717620849609	6.71230316162109	6.49493503570557	6.94336748123169	6.84971046447754
8.06445789337158	7.94052124023438	7.9622745513916	8.07867431640625	8.0294246673584	8.05484294891357	7.95735836029053	8.04032516479492	8.0276346206665	7.99708032608032	8.01237297058105	8.02714538574219	8.02624702453613	7.82408046722412	8.02337551116943	8.03047847747803	8.1929292678833	8.07291126251221	8.08732032775879	8.11106109619141	8.02596092224121	8.04371547698975	7.89058303833008	8.01216220855713	8.05591297149658	7.99617862701416	8.0717716217041	8.07184505462646	8.07213973999023	7.94212198257446	8.00513744354248	8.01715850830078	8.12771987915039	8.09981918334961	8.06989002227783	8.14432525634766	8.0148983001709	8.00876998901367	8.06892776489258	8.11410999298096	8.16811466217041	8.13861846923828	8.06179141998291	8.00787544250488	8.02893733978271	8.07077693939209	8.00894069671631	8.1108922958374	8.03027534484863	8.04964447021484
6.86132955551147	6.98004150390625	6.8502345085144	6.82391214370728	6.90179586410522	6.90020370483398	7.02636003494263	7.09187793731689	7.13937520980835	6.83694982528687	6.91384553909302	6.8879714012146	6.96933650970459	7.07045459747314	7.05136966705322	6.87837648391724	7.1391863822937	6.98338270187378	7.00168371200562	6.49038314819336	6.95678615570068	6.74358797073364	7.21887063980103	6.54984664916992	6.89244413375854	6.75117206573486	6.74105787277222	7.04418706893921	6.9173059463501	6.8640398979187	6.8677020072937	6.9160475730896	6.90991401672363	6.84855842590332	6.79091882705688	7.03269910812378	6.82960605621338	6.83085823059082	6.8271369934082	7.00966310501099	7.09170198440552	6.63969564437866	6.75110864639282	7.10029602050781	6.59664630889893	6.86499738693237	7.09986877441406	6.91561508178711	7.03530979156494	7.11927461624146
7.91570043563843	7.92141580581665	7.94857931137085	7.92738056182861	7.97304010391235	7.91750049591064	7.8727912902832	7.97282266616821	7.94255352020264	7.92757558822632	7.970862865448	7.95799970626831	7.9498872756958	8.00625228881836	7.91331577301025	7.85419654846191	7.97060251235962	7.98112964630127	8.04536247253418	7.88478422164917	7.95618295669556	8.01410007476807	7.91081666946411	7.96002817153931	7.97425842285156	7.90576887130737	7.92290163040161	8.03100395202637	7.85390520095825	7.95114326477051	7.853844165802	7.96771192550659	7.91115236282349	7.9104642868042	7.99314975738525	7.97523403167725	7.92217493057251	7.97377872467041	7.89719820022583	7.90887641906738	7.97457599639893	7.98246097564697	7.9470362663269	7.93858480453491	7.84222221374512	7.94764947891235	7.96460390090942	7.9915714263916	7.99800634384155	7.95603370666504
7.57979488372803	7.59670686721802	7.44263648986816	7.59714651107788	7.35518312454224	7.73828077316284	7.55282640457153	7.59326410293579	7.50164794921875	7.46725273132324	7.50193500518799	7.63217353820801	7.50852966308594	7.4708366394043	7.49446058273315	7.47581624984741	7.57476043701172	7.39457416534424	7.50936365127563	7.35920906066895	7.59504413604736	7.60743379592896	7.490394115448	7.63431596755981	7.58448934555054	7.60983991622925	7.40611410140991	7.44051551818848	7.40735673904419	7.75725936889648	7.45164823532104	6.7529468536377	7.49231338500977	7.45498180389404	7.4778733253479	7.60186433792114	6.84735774993896	7.58343696594238	7.59918403625488	7.56489086151123	7.67807197570801	7.57961225509644	7.0497465133667	7.49850368499756	7.60474443435669	6.89334535598755	7.38033771514893	7.54845094680786	7.61884260177612	7.0814151763916
7.96001863479614	7.94684028625488	7.84967136383057	7.88691329956055	8.02538776397705	7.95132780075073	7.87948560714722	7.92199325561523	7.93353271484375	7.91598510742188	7.94316291809082	7.95277309417725	7.96327781677246	8.00047779083252	7.88952589035034	7.84878015518188	7.99744749069214	7.88197183609009	7.87001180648804	7.95996618270874	7.92636823654175	8.06141471862793	8.03873920440674	7.92092132568359	7.8685622215271	7.89733552932739	7.92849826812744	7.85989427566528	7.91461801528931	7.95781326293945	7.85741710662842	7.84861993789673	7.92929649353027	7.8371524810791	7.88555908203125	7.91236019134521	7.85809183120728	7.87626981735229	7.87993288040161	7.88484621047974	7.8779182434082	7.84366893768311	7.87219142913818	7.97040748596191	7.86893796920776	7.9433856010437	7.94376659393311	7.88800525665283	7.85386228561401	7.91175937652588
6.88691902160645	6.90114212036133	6.93895483016968	6.86070919036865	6.77638864517212	6.9791522026062	6.89809417724609	6.81748580932617	6.79945755004883	6.87956047058105	6.79288864135742	6.86889696121216	6.90759420394897	6.97581577301025	6.92524480819702	6.79296588897705	6.80858898162842	6.57092809677124	6.80517435073853	6.82575035095215	6.90553045272827	6.7231764793396	6.89904880523682	7.01932764053345	6.8493824005127	6.82136297225952	6.87154960632324	7.05814743041992	6.91548442840576	6.7831244468689	6.97904014587402	6.88235425949097	6.81398344039917	6.72172832489014	6.78967237472534	6.70724296569824	6.9102988243103	6.87621212005615	6.82020807266235	6.75012731552124	6.68051052093506	6.84376192092896	6.88618612289429	6.94475746154785	6.77154350280762	6.67208814620972	6.72131586074829	6.7935528755188	6.87423801422119	6.90725374221802
7.45140266418457	7.71811962127686	7.50654554367065	7.58314228057861	7.56195974349976	7.50937747955322	7.57005214691162	7.5127911567688	7.44801044464111	7.44903087615967	7.44067287445068	7.38833236694336	7.46515989303589	6.91188144683838	7.6036639213562	7.37710571289063	7.40452575683594	7.4036693572998	7.43687772750854	7.38190889358521	7.38870477676392	7.42589282989502	7.69330453872681	7.58368587493896	7.67896413803101	7.32825708389282	7.57501459121704	7.43239212036133	7.48238754272461	7.42706394195557	7.57604169845581	7.45000267028809	7.45751857757568	7.52115106582642	7.49996185302734	7.50152492523193	7.52778434753418	7.41306495666504	7.57760667800903	7.44010591506958	7.49273252487183	7.52900648117065	7.55888843536377	7.55860042572021	7.42139005661011	7.37663173675537	7.45004892349243	7.48458433151245	7.5282735824585	7.62327003479004
7.38284540176392	6.651771068573	6.7869930267334	7.21672010421753	7.17548274993896	6.73723793029785	7.15732622146606	6.61693477630615	7.32401466369629	7.16836404800415	7.32498168945313	6.87905120849609	6.86842584609985	7.16085052490234	7.02259874343872	7.27975797653198	7.53615427017212	7.35081005096436	7.25885248184204	6.96104669570923	7.24780130386353	7.02476739883423	6.69645404815674	6.83313894271851	6.96361684799194	7.43359375	7.26740646362305	7.23696517944336	7.38358211517334	6.9662013053894	7.37827062606812	6.71967744827271	7.39727926254272	6.6417384147644	6.57906675338745	6.65449380874634	7.43367385864258	7.32393217086792	6.88333749771118	6.94734239578247	7.23754358291626	7.27388048171997	6.93510341644287	6.87541198730469	7.30163764953613	6.99200677871704	7.12002182006836	7.05143356323242	6.86450958251953	7.13344144821167
7.38429975509644	7.2230544090271	7.25024938583374	7.35018968582153	7.40361785888672	7.52968692779541	7.23701572418213	7.35197019577026	7.3340311050415	7.32066535949707	7.59097528457642	7.37353706359863	7.3604040145874	7.59294271469116	7.35926628112793	7.20106935501099	7.56260204315186	7.32232284545898	7.2962703704834	7.38481903076172	7.37337160110474	7.38422775268555	7.4797191619873	7.57885694503784	7.27581787109375	7.44090890884399	7.3585057258606	7.27802133560181	7.28094244003296	7.31710195541382	7.28116989135742	7.24888038635254	7.30485677719116	7.26302051544189	7.32695007324219	7.28582715988159	7.33344745635986	7.25139474868774	7.27239847183228	7.30505037307739	7.24089860916138	7.23479557037354	7.2865686416626	7.22873401641846	7.50004434585571	7.22295045852661	7.17175579071045	7.28314304351807	7.14965009689331	7.38419198989868
7.62067747116089	7.58388996124268	7.39499425888062	7.65453290939331	7.59627819061279	7.49482202529907	7.36828708648682	7.5098876953125	7.62363147735596	7.37243318557739	7.62640190124512	7.56310129165649	7.62469434738159	7.50174379348755	7.7886700630188	7.61473894119263	7.63271045684814	7.59961032867432	7.50774812698364	7.56174516677856	7.59969758987427	7.55704975128174	7.64366960525513	7.39731407165527	7.47549676895142	7.59764051437378	7.60608005523682	7.56237602233887	7.56340980529785	7.54174137115479	7.62946033477783	7.5735559463501	7.49155759811401	7.53438138961792	7.54250192642212	7.50144290924072	7.55960750579834	7.50681591033936	7.5078558921814	7.45253753662109	7.64644289016724	7.40718698501587	7.51325750350952	7.45385313034058	7.55736303329468	7.45172500610352	7.33986854553223	7.54251432418823	7.49826908111572	7.58689117431641
8.04879093170166	7.02612447738647	7.73761415481567	6.86769723892212	7.29309701919556	8.03992938995361	7.38683748245239	7.68195533752441	7.12309980392456	7.84488105773926	7.62175750732422	7.20612382888794	7.3660306930542	8.19587230682373	7.50007152557373	7.81686401367188	8.26909255981445	7.72461986541748	8.02677822113037	7.47412872314453	8.01372146606445	7.9450249671936	8.07878303527832	8.05303955078125	7.32058238983154	7.94299459457397	7.9404616355896	8.01686668395996	7.78403234481812	7.93481159210205	8.19343090057373	7.83530378341675	7.75015354156494	7.94520282745361	8.02669620513916	8.01757621765137	7.3441367149353	7.58218860626221	7.82816362380981	7.53898811340332	7.38494443893433	7.32078981399536	7.59910774230957	7.49526691436768	7.47764205932617	7.43515920639038	7.39644336700439	7.50193500518799	7.42224502563477	7.61715745925903
7.48311614990234	7.61061763763428	7.47967624664307	7.58354997634888	7.59086418151855	7.5784215927124	7.64810609817505	7.56736755371094	7.59868097305298	7.63427591323853	7.51968383789063	7.61696863174438	7.61672735214233	7.67756128311157	7.53504085540771	7.56217384338379	7.65119075775146	7.5685887336731	7.60657501220703	7.63239669799805	7.54195356369019	7.62615537643433	7.66759300231934	7.74523878097534	7.55548143386841	7.55121803283691	7.50892019271851	7.5767674446106	7.61525535583496	7.73557472229004	7.64246463775635	7.62554931640625	7.53510427474976	7.57344007492065	7.54815578460693	7.58201789855957	7.52439594268799	7.54623413085938	7.54227733612061	7.6129322052002	7.58441019058228	7.48955059051514	7.52790021896362	7.62632989883423	7.60713338851929	7.47659969329834	7.53895044326782	7.49019718170166	7.55629062652588	7.59441471099854
7.09569215774536	7.06425523757935	7.21210765838623	6.78966283798218	7.30552339553833	7.07125043869019	7.26166725158691	7.21666717529297	7.1469030380249	7.1965765953064	7.00715017318726	6.90457534790039	7.27528810501099	7.34044408798218	7.18155765533447	6.69795274734497	6.86327838897705	6.9538426399231	6.67081451416016	7.00200939178467	7.13299560546875	6.99574947357178	6.94541931152344	6.64187669754028	6.9717173576355	6.83729600906372	7.09120988845825	6.76352882385254	7.10802364349365	6.84820461273193	7.05079984664917	6.90772294998169	6.98585176467896	7.08792352676392	6.96054792404175	6.95447874069214	7.17562770843506	7.14195108413696	7.04426527023315	6.80223751068115	7.02669668197632	6.95003366470337	6.97078466415405	6.70265436172485	7.21218776702881	7.01055097579956	7.16205644607544	7.15439367294312	6.90943670272827	7.1874361038208
7.49249505996704	7.58053731918335	7.5350661277771	7.43022012710571	7.45101833343506	7.57385730743408	7.58877563476563	7.52706241607666	7.44426345825195	7.51273775100708	7.51124143600464	7.52786159515381	7.48502540588379	7.71623706817627	7.5087718963623	7.4880428314209	7.65697908401489	7.6049599647522	7.45115661621094	7.50703239440918	7.49764823913574	7.51805305480957	7.47260999679565	7.51134872436523	7.49462747573853	7.52433109283447	7.42957448959351	7.39991569519043	7.51751279830933	7.43543004989624	7.50014019012451	7.44466924667358	7.46325063705444	7.35993051528931	7.45496654510498	7.42363882064819	7.50372266769409	7.50804471969604	7.43565320968628	7.52703666687012	7.43115472793579	7.46211338043213	7.44901514053345	7.42543649673462	7.49722003936768	7.46263742446899	7.40635299682617	7.42771339416504	7.50482416152954	7.55410146713257
7.13389015197754	7.27223634719849	7.11574363708496	7.21178770065308	7.12720203399658	7.22128391265869	7.05057287216187	7.23309755325317	7.17198944091797	7.29942035675049	7.2278094291687	7.17417621612549	7.17966651916504	7.22065734863281	7.27939319610596	6.86343574523926	7.23479557037354	6.81254959106445	7.12326335906982	7.28345966339111	7.26573753356934	7.16482830047607	7.19426441192627	7.26410913467407	7.11173295974731	7.18940591812134	7.19356966018677	7.21761560440063	7.12198638916016	7.22401475906372	7.33719968795776	7.27565670013428	7.23542737960815	7.10964584350586	7.18627786636353	7.22440338134766	7.12814044952393	7.18474817276001	7.20687961578369	7.26836729049683	7.18261432647705	7.15072584152222	7.17496061325073	7.17362308502197	7.14354562759399	7.14715051651001	7.00987577438354	7.26839065551758	7.21314573287964	7.26580810546875
7.1629524230957	7.08400058746338	7.33727931976318	7.3401665687561	7.14351463317871	7.49317932128906	7.2824182510376	7.36049890518188	6.53234624862671	7.19320821762085	7.08069849014282	7.10325622558594	7.20723009109497	7.48736476898193	7.21176099777222	7.28479146957397	7.12518835067749	7.16351938247681	7.24481201171875	7.14516544342041	7.18304204940796	7.19362545013428	7.19534587860107	6.69917011260986	7.25168704986572	7.27009630203247	7.26700735092163	6.86124324798584	7.30243921279907	7.05111408233643	7.3807897567749	6.95322275161743	6.91766881942749	6.58849430084229	6.84825706481934	6.78601169586182	6.93065881729126	6.6279091835022	6.87229585647583	6.87490510940552	6.55017375946045	7.11240386962891	7.21160125732422	7.02721786499023	7.31082057952881	6.67355585098267	7.15730571746826	7.21955823898315	6.68616533279419	7.21953201293945
8.03638935089111	8.00646591186523	8.05656147003174	7.51892185211182	7.96029949188232	8.22732067108154	8.02702331542969	7.74258375167847	8.052809715271	8.16082859039307	7.87855052947998	7.71617889404297	7.89078998565674	8.40846061706543	7.82185411453247	8.27081871032715	8.07085037231445	8.0272274017334	8.16393661499023	7.5163106918335	8.12182235717773	8.19981002807617	8.29716968536377	7.96202325820923	7.69150590896606	8.20927333831787	8.16651916503906	8.18802833557129	8.03506946563721	7.96413230895996	8.31158447265625	7.99274778366089	7.95164823532104	8.2061243057251	8.08820724487305	8.05334758758545	7.83551931381226	7.72184371948242	8.00556659698486	7.39120006561279	7.87050342559814	7.8586573600769	7.84356307983398	7.95341157913208	7.98883533477783	7.90182304382324	8.04158973693848	8.08152770996094	7.73716068267822	8.00117111206055
7.36138772964478	7.51861906051636	6.85997676849365	6.75851202011108	7.35867691040039	6.86241626739502	6.74163675308228	6.9003586769104	7.44310665130615	6.87512826919556	7.35437726974487	7.20333194732666	7.25674200057983	7.09680318832397	7.14727449417114	7.37772512435913	7.76268625259399	7.36928987503052	7.10473012924194	7.49880647659302	7.39668750762939	7.16622304916382	7.03987693786621	7.38689136505127	7.31272745132446	7.16348934173584	6.90334129333496	6.79373359680176	6.70409059524536	6.73906707763672	6.77484893798828	6.54666423797607	7.32226085662842	7.39495944976807	7.3190016746521	7.47043991088867	7.06720685958862	7.40008878707886	6.5743236541748	7.449462890625	7.46145343780518	7.47041034698486	7.13681554794312	6.73529386520386	7.53410243988037	7.49840688705444	7.17929315567017	6.698974609375	7.48940992355347	6.6807689666748
7.47334098815918	7.8378849029541	7.69153213500977	7.73720073699951	8.21018505096436	8.05261707305908	7.69250345230103	8.42375373840332	8.06863117218018	7.91265249252319	8.20158863067627	8.16708087921143	7.84688758850098	8.41084480285645	7.99108409881592	7.35802984237671	7.92479610443115	7.48949432373047	8.06295776367188	8.17356491088867	8.18695640563965	8.27859401702881	7.99735164642334	8.06220626831055	8.04103755950928	7.6381196975708	8.03112602233887	8.22605800628662	7.90831327438354	8.11909103393555	8.04789733886719	7.87385511398315	8.57199954986572	8.25570678710938	8.05675220489502	8.20120620727539	7.96540880203247	7.65566635131836	7.6200213432312	8.08714199066162	8.50965976715088	8.35951328277588	7.93331527709961	8.33393096923828	7.49395990371704	7.49466943740845	8.09029293060303	7.62806177139282	7.84793043136597	8.01004505157471
7.80137634277344	7.66898202896118	7.75914621353149	7.73225688934326	7.85771226882935	7.83293008804321	7.8280086517334	7.73369455337524	7.89285135269165	7.78038215637207	7.81594276428223	7.81674480438232	7.74241065979004	7.83979225158691	7.80272579193115	7.68768072128296	7.79027128219604	7.74477767944336	7.77034378051758	7.67431926727295	7.70297288894653	7.88927936553955	7.85076236724854	7.70459651947021	7.70366096496582	7.74736499786377	7.84129667282104	7.76637554168701	7.7686972618103	7.71631240844727	7.69651365280151	7.7177038192749	7.79978132247925	7.72416925430298	7.61711549758911	7.70944786071777	7.80511331558228	7.75506639480591	7.68523120880127	7.63092613220215	7.72262573242188	7.7135910987854	7.75120973587036	7.78460311889648	7.69326066970825	7.75385093688965	7.77597427368164	7.74311780929565	7.76267862319946	7.78085708618164
7.67824506759644	7.69446468353271	7.64996719360352	7.62010478973389	7.68786764144897	7.53113412857056	7.71239709854126	7.64362049102783	7.64251375198364	7.62430286407471	7.71773719787598	7.58600187301636	7.58008050918579	7.68281269073486	7.74519205093384	7.32405614852905	7.74842834472656	7.62957286834717	7.69137334823608	7.63060092926025	7.63111877441406	7.67911911010742	7.58578777313232	7.66880512237549	7.63334703445435	7.53763008117676	7.62242126464844	7.68694877624512	7.734543800354	7.5571460723877	7.58542680740356	7.67777109146118	7.69581413269043	7.56664943695068	7.56026554107666	7.63815975189209	7.64490127563477	7.65302896499634	7.44941663742065	7.63230562210083	7.57506084442139	7.65287446975708	7.51644277572632	7.79369974136353	7.58158540725708	7.6923885345459	7.60051536560059	7.69896125793457	7.60973310470581	7.6329026222229
6.84432554244995	7.06725692749023	6.62461090087891	7.039794921875	7.36146354675293	6.86356592178345	6.79267263412476	7.16773080825806	7.26951313018799	7.1295337677002	7.29278755187988	6.86428928375244	6.97371006011963	7.19909954071045	6.97961091995239	6.95289897918701	7.13757562637329	7.03953313827515	7.373610496521	7.20833396911621	7.25024938583374	6.99688529968262	7.0436372756958	6.87946605682373	7.20289659500122	7.1556396484375	7.11825942993164	7.37246990203857	7.17744970321655	6.84930896759033	7.18813753128052	7.29023504257202	6.90449810028076	7.33791828155518	6.76624584197998	7.1657280921936	7.17496061325073	6.70767068862915	6.75452375411987	7.12577390670776	6.55938911437988	6.90553188323975	6.64948034286499	7.31733179092407	6.59682655334473	6.9179835319519	6.94423818588257	7.17576313018799	7.12476491928101	7.28883409500122
7.50949811935425	7.58378791809082	7.0418267250061	7.42275381088257	7.48227310180664	7.45907592773438	7.31601238250732	7.77094745635986	7.53986597061157	7.49915075302124	7.58693599700928	7.53372144699097	7.64875030517578	7.36125564575195	7.50276851654053	7.49745512008667	7.68890905380249	7.39686155319214	7.17037916183472	7.41089534759521	7.5141224861145	7.41076040267944	6.73688459396362	7.546715259552	7.57962369918823	7.39296054840088	7.60201644897461	7.45659351348877	7.43695735931396	7.23889875411987	7.45892477035522	7.5265588760376	7.43208694458008	7.33330631256104	7.26330471038818	7.51328420639038	7.44018459320068	7.53876209259033	7.64032220840454	7.66318225860596	6.9903678894043	6.80155658721924	7.41121530532837	7.46951293945313	7.57986354827881	7.43367385864258	7.45993518829346	7.5221700668335	7.34912204742432	7.48655796051025
7.63826942443848	7.57868480682373	7.72875118255615	7.68149471282959	7.81228494644165	7.83461141586304	7.86089468002319	7.79996061325073	7.67425489425659	7.84785652160645	7.78513050079346	7.72897005081177	7.80514049530029	7.98499059677124	7.72772026062012	7.78494501113892	7.87374496459961	7.81575679779053	7.71530103683472	7.54017925262451	7.63157558441162	7.79955434799194	7.53571176528931	7.86420822143555	7.91439628601074	7.74854469299316	7.70403909683228	7.60590791702271	7.70566701889038	7.77344989776611	7.78992605209351	7.68325424194336	7.69588422775269	7.62239027023315	7.70592355728149	7.66447257995605	7.64224672317505	7.60096216201782	7.76332330703735	7.90900468826294	7.74197864532471	7.87934255599976	7.65436887741089	7.84400463104248	7.67160797119141	7.8497633934021	6.98313236236572	7.66914033889771	7.75605773925781	7.7134485244751
8.31845951080322	8.32259178161621	8.37925148010254	8.35241413116455	8.33609962463379	8.30608177185059	8.38223361968994	8.39969062805176	8.32261180877686	8.36363124847412	8.35510635375977	8.3881721496582	8.35245227813721	8.14575576782227	8.41185569763184	8.33777904510498	8.33743953704834	8.29269886016846	8.31889724731445	8.3010950088501	8.3159704208374	8.2274751663208	8.32062435150146	8.32705211639404	8.36172771453857	8.36231327056885	8.3257007598877	8.35854434967041	8.32754325866699	8.27346420288086	8.39425945281982	8.46729755401611	8.39872074127197	8.36449432373047	8.36619853973389	8.36711311340332	8.40903663635254	8.43638515472412	8.35759162902832	8.33759880065918	8.42148876190186	8.38451480865479	8.37106800079346	8.3141622543335	8.33757877349854	8.40229606628418	8.3679895401001	8.37322425842285	8.35129356384277	8.36535739898682
7.65082216262817	7.57324314117432	7.46032619476318	7.4725079536438	7.47694730758667	7.55066871643066	7.63537311553955	7.47659969329834	7.48570728302002	7.52733325958252	7.56375408172607	7.50584173202515	7.6738133430481	7.55349445343018	7.53794479370117	7.5287880897522	7.52044439315796	7.44424772262573	7.56834268569946	7.535560131073	7.52052307128906	7.51063871383667	7.53664684295654	7.60095119476318	7.56091022491455	7.48788738250732	7.36331129074097	7.38449668884277	7.47353076934814	7.69790887832642	7.50828742980957	7.60219049453735	7.47794580459595	7.47953224182129	7.523108959198	7.53002023696899	7.46898221969604	7.3810248374939	7.49352788925171	7.55027723312378	7.35858201980591	7.55232763290405	7.48606204986572	7.32376766204834	7.52081108093262	7.26507759094238	7.26771116256714	7.28985643386841	7.3849983215332	7.52732038497925
8.27311706542969	8.34390068054199	8.29043483734131	8.25024890899658	8.42527294158936	8.24197006225586	8.33663940429688	8.33743953704834	8.37191677093506	8.33366870880127	8.43671894073486	8.30137729644775	8.31378269195557	8.37632179260254	8.47123336791992	7.96982574462891	8.33249950408936	8.31393051147461	8.31989669799805	8.26441669464111	8.26474666595459	8.34060287475586	8.1486644744873	8.34783744812012	8.29622650146484	8.22466278076172	8.11243724822998	8.37103080749512	8.2274751663208	8.34929656982422	8.29883098602295	8.29935455322266	8.24293899536133	8.16811466217041	8.16905689239502	8.2950611114502	8.27448081970215	8.25336265563965	8.07787609100342	8.15851306915283	8.31722736358643	8.33949089050293	8.13357067108154	8.36021423339844	8.19694995880127	8.27756309509277	8.34101867675781	8.14144992828369	8.30636024475098	8.33657932281494
7.47866725921631	7.60610198974609	7.38370752334595	7.45505809783936	7.46259260177612	7.64680528640747	7.36841726303101	7.47626638412476	7.31494092941284	7.5294942855835	7.46145343780518	7.54372024536133	7.47509002685547	7.68123197555542	7.58034324645996	7.27639293670654	7.43197441101074	7.43360996246338	7.47646951675415	7.55550575256348	7.4581995010376	7.3584680557251	7.42437505722046	7.36019563674927	7.50271368026733	7.45069551467896	7.40102100372314	7.30168104171753	7.34647035598755	7.31202936172485	7.43517541885376	7.38742542266846	7.44518375396729	7.37850713729858	7.37883377075195	7.28584957122803	7.4507417678833	7.30081272125244	7.49457216262817	7.34989881515503	7.25073719024658	7.4863452911377	7.31802177429199	7.30871391296387	7.4215874671936	7.5025634765625	7.33861589431763	7.27827310562134	7.53090381622314	7.52248334884644
7.77353763580322	6.70785093307495	7.6428599357605	7.74267816543579	7.62737607955933	7.75699329376221	7.80175352096558	7.82624959945679	6.59378528594971	7.55320310592651	7.55807209014893	7.6181526184082	7.56910467147827	7.82769250869751	6.90250396728516	7.42189979553223	7.53779411315918	7.6929612159729	7.66838598251343	7.66277694702148	7.56245946884155	7.76406383514404	7.69834423065186	6.89781808853149	7.58107328414917	7.86526966094971	7.61863374710083	7.58092498779297	7.71417903900146	7.4814567565918	7.83030652999878	7.66168022155762	7.55314254760742	7.53947734832764	7.59110927581787	7.62668943405151	7.5532398223877	7.58486223220825	7.64891576766968	7.6580114364624	7.62541532516479	7.58387851715088	7.67648315429688	7.63599634170532	7.50875854492188	7.67338037490845	7.4301233291626	7.56971311569214	7.54799604415894	7.55779600143433
7.53261423110962	7.38309669494629	7.42571353912354	7.5592360496521	6.53715658187866	7.46062707901001	6.90435886383057	7.50313663482666	7.46362447738647	6.80582761764526	7.51892185211182	7.02015399932861	6.63781309127808	6.93101215362549	7.52823495864868	7.52438306808472	7.43778228759766	7.69708108901978	7.4812273979187	7.64660978317261	7.69722938537598	7.56125640869141	7.38153028488159	7.50192165374756	7.34218549728394	7.43052673339844	7.37553548812866	7.02030944824219	7.52971267700195	7.58057165145874	6.72680950164795	7.44867563247681	7.20704174041748	6.71926832199097	7.65291309356689	7.58728408813477	7.32461166381836	7.11169910430908	7.53401327133179	7.49750995635986	7.40110731124878	7.45525598526001	7.36910438537598	6.83980846405029	7.51037073135376	7.47209787368774	7.47551155090332	7.70797872543335	7.60692930221558	6.61040449142456
7.12755823135376	7.16843843460083	7.3089485168457	7.44034242630005	7.14721250534058	7.3547420501709	6.9920654296875	7.50163412094116	7.14376401901245	7.31737375259399	7.38189077377319	7.31714344024658	7.3663854598999	7.01423120498657	7.33957052230835	7.40485095977783	6.99670886993408	7.1633996963501	7.36172771453857	7.40036535263062	7.52996921539307	7.27991771697998	7.05975246429443	7.38160228729248	7.20579957962036	7.02681922912598	7.16271352767944	7.47739601135254	7.2787766456604	6.78087377548218	7.26853132247925	7.2621898651123	7.43926954269409	7.42388439178467	7.45641136169434	7.41998863220215	7.39504671096802	7.42999458312988	7.42551803588867	7.15210485458374	7.26339912414551	7.4871244430542	7.33077907562256	6.81050300598145	7.35491466522217	7.42453861236572	7.40784978866577	7.32083129882813	7.56124448776245	7.56580066680908
7.33332633972168	7.20509624481201	7.36127424240112	7.32817554473877	7.28262233734131	7.40563678741455	7.3715295791626	7.25129747390747	7.26585531234741	7.27385759353638	7.23474502563477	7.30971527099609	7.26778173446655	7.1579704284668	7.08820676803589	7.31390953063965	7.43974304199219	7.29221153259277	7.29942035675049	7.28838348388672	7.37661361694336	7.31164789199829	7.29236698150635	7.23620986938477	7.32263278961182	7.39529132843018	7.23623466491699	7.32522821426392	7.38244915008545	7.28609704971313	7.32692956924438	7.40019226074219	7.30526542663574	7.33619928359985	6.72106027603149	7.24094820022583	7.30009508132935	7.33245849609375	7.34072160720825	7.18255710601807	7.24610471725464	7.25654935836792	7.25161409378052	7.24298858642578	7.31041717529297	7.27973556518555	7.19562292098999	7.24988269805908	7.20265197753906	7.15098333358765
7.13165092468262	6.71080255508423	7.10370111465454	7.08682250976563	7.09163188934326	7.07834815979004	7.19901418685913	7.22023868560791	7.08731985092163	7.22026491165161	7.05280923843384	7.0435585975647	7.25331354141235	7.16406440734863	7.08603954315186	7.02316999435425	7.34454965591431	6.6910252571106	7.08543348312378	6.80807209014893	7.10482835769653	7.14460515975952	7.24593210220337	7.18909692764282	6.79204750061035	7.08120346069336	7.02765130996704	7.02643918991089	7.15472841262817	6.93767833709717	7.11938810348511	7.09727621078491	7.0989203453064	7.02090358734131	6.95100688934326	7.02001142501831	6.84041357040405	6.66696739196777	6.84681177139282	7.10510110855103	6.59607982635498	6.74431657791138	6.91427135467529	6.78357887268066	6.8803563117981	7.04483938217163	6.6264123916626	6.75215005874634	7.05545330047607	7.14903450012207
7.03839206695557	6.62204551696777	6.73647499084473	6.62026643753052	6.91889810562134	7.2213716506958	6.83927536010742	7.00212287902832	7.01566982269287	6.96705770492554	7.33221626281738	6.98424053192139	7.00837993621826	7.18298101425171	7.03507089614868	6.84472560882568	6.81309747695923	6.92228269577026	7.37073516845703	6.95337867736816	6.64229726791382	7.24878215789795	7.28998994827271	6.74221563339233	7.08568286895752	6.98005151748657	7.41010189056396	6.96096801757813	6.69844102859497	7.32919454574585	7.20841455459595	7.73355054855347	7.63759994506836	7.63046836853027	7.99595546722412	7.61561346054077	6.76934432983398	6.6875696182251	7.64478302001953	7.53630590438843	6.86040115356445	6.95275449752808	6.70703125	7.83505630493164	7.17838478088379	6.77105140686035	7.55393171310425	7.81275987625122	6.90433931350708	7.56919813156128
7.75929021835327	7.79342031478882	7.77151393890381	7.85673475265503	7.68316411972046	7.95237112045288	7.83469390869141	7.79169082641602	7.96455192565918	7.81434106826782	7.76669549942017	7.91059255599976	7.84072065353394	7.99664306640625	7.82446432113647	7.86188650131226	7.83080053329468	7.67683982849121	7.92710828781128	7.82794427871704	7.7698130607605	7.97896528244019	8.11637496948242	8.02616500854492	7.81874704360962	7.97623062133789	7.7888822555542	7.84793663024902	7.80666828155518	8.17178535461426	7.92332172393799	7.83779048919678	7.80997037887573	7.88139057159424	7.86866188049316	7.73387908935547	7.94821262359619	7.75600433349609	7.99276971817017	7.77853488922119	7.76539278030396	7.82117938995361	7.86936664581299	8.14609718322754	8.00732135772705	7.85227870941162	7.79143810272217	7.84077072143555	7.71853494644165	7.98609972000122
7.80245923995972	8.14176368713379	8.06344604492188	8.10768508911133	8.21399593353271	8.01000308990479	8.00804615020752	7.97561120986938	7.91271066665649	7.99788856506348	8.04391193389893	7.96097946166992	8.04894638061523	6.9296293258667	7.86760282516479	8.01169681549072	6.60967588424683	7.97718381881714	8.02127170562744	8.09523868560791	7.98183679580688	7.98772001266479	7.87286710739136	7.76747512817383	7.93685054779053	7.96794080734253	7.72275733947754	7.99478769302368	7.91580581665039	7.57647943496704	7.77143335342407	7.65501356124878	7.9967303276062	8.09120941162109	8.05869197845459	8.0569429397583	7.94918966293335	7.9875636100769	7.95464277267456	7.90978050231934	8.03047847747803	8.06837177276611	7.98021268844604	7.76671028137207	7.95944213867188	8.03838157653809	8.04770278930664	7.9610743522644	8.04024600982666	8.05865383148193
8.45889472961426	8.50973987579346	8.43394565582275	8.41863250732422	8.53585052490234	8.39201068878174	8.43038177490234	8.50636959075928	8.52206611633301	8.43814659118652	8.38980388641357	8.44359111785889	8.41422080993652	8.17542457580566	8.50838184356689	8.36227512359619	8.65772533416748	8.42453861236572	8.53835964202881	8.59779357910156	8.50796413421631	8.74272537231445	8.67369365692139	8.60759449005127	8.38205337524414	8.45324230194092	8.46103286743164	8.49802112579346	8.54287528991699	8.60009002685547	8.40207195281982	8.54869651794434	8.5130443572998	8.56598949432373	8.36645984649658	8.48709583282471	8.49260711669922	8.5256404876709	8.44477844238281	8.51308441162109	8.43496799468994	8.51272487640381	8.47810459136963	8.69777870178223	8.45049571990967	8.5372142791748	8.42350769042969	8.44204044342041	8.35318470001221	8.4682731628418
7.98814868927002	8.25294971466064	8.24708938598633	8.13490962982178	7.92812967300415	8.2560920715332	8.29497337341309	7.98872375488281	7.90067291259766	8.07239723205566	7.87456321716309	7.83054399490356	8.22564506530762	8.15730571746826	8.15947723388672	8.07390117645264	7.47187805175781	8.04012775421143	7.99143409729004	8.04801464080811	8.06509399414063	7.98591136932373	8.01552772521973	7.75137901306152	8.10438442230225	8.01561164855957	7.72400522232056	8.08958721160889	7.95193481445313	8.08131122589111	7.99208927154541	7.69736003875732	7.78894567489624	7.81637382507324	7.93020486831665	7.79444599151611	7.8545126914978	7.88128757476807	7.96494770050049	7.61459159851074	7.96934127807617	7.97450256347656	7.92434120178223	8.06546783447266	8.01711654663086	7.94855499267578	7.96333932876587	7.91296577453613	8.03152942657471	8.03023529052734
7.1898832321167	7.21845674514771	6.68617153167725	7.2219614982605	7.14566230773926	7.0873908996582	6.92441368103027	6.93549203872681	7.20186138153076	6.96494770050049	7.17376899719238	7.27797555923462	7.24868440628052	6.78393602371216	6.98349094390869	7.05327033996582	6.85555553436279	7.12707233428955	7.17600440979004	7.21693086624146	7.27994060516357	7.21404886245728	7.05781841278076	7.12635850906372	7.24124765396118	7.08845520019531	7.16961574554443	7.18943405151367	7.17455387115479	7.20728397369385	7.16375732421875	7.27223634719849	7.05797004699707	7.14761447906494	7.19758367538452	7.22396278381348	7.13943815231323	7.12070560455322	7.21529388427734	6.9971809387207	7.15621566772461	7.18977117538452	7.20430994033813	7.06981611251831	7.00633764266968	6.97656106948853	6.97051000595093	7.04898548126221	7.05223226547241	7.11905765533447
7.1146445274353	7.09289598464966	7.11444902420044	7.28230476379395	7.23777008056641	7.02533864974976	7.19576120376587	7.11844778060913	6.9854211807251	6.84880304336548	7.38435363769531	7.43292140960693	7.07809400558472	6.91748666763306	7.21892929077148	7.25842189788818	7.14807796478271	7.10099029541016	7.20000171661377	6.91105079650879	7.11697292327881	7.22162294387817	7.23512411117554	7.42978477478027	6.7780442237854	6.78787183761597	7.04332304000854	6.78504085540771	7.22569704055786	7.27028274536133	7.43013954162598	7.14650869369507	7.22963047027588	6.74698686599731	7.13068771362305	7.08707141876221	7.23894882202148	7.28721952438354	7.22164869308472	7.47866725921631	7.28393411636353	6.79648637771606	7.14129304885864	7.35382032394409	6.7854905128479	7.15185976028442	7.15140056610107	6.64718961715698	6.71856212615967	7.20240640640259
8.23950004577637	8.01694965362549	8.13290023803711	8.18118572235107	8.24762916564941	8.18661689758301	8.17292404174805	8.09450626373291	8.20300579071045	8.13760757446289	8.13490962982178	8.22256088256836	8.10346126556396	8.23997497558594	8.22963047027588	8.03842163085938	8.24246692657471	8.22600650787354	8.11116123199463	8.13516426086426	8.09933567047119	8.27232933044434	8.21053218841553	8.19573402404785	8.10099029541016	8.09666633605957	8.15567016601563	8.20809173583984	8.09331703186035	8.23487186431885	8.20593452453613	8.07990455627441	8.18309879302979	8.09569263458252	8.00830173492432	8.00082397460938	8.25061511993408	8.13468742370605	8.06966781616211	8.12691020965576	8.06498146057129	8.15899562835693	8.13350677490234	8.4100341796875	7.99502515792847	8.12136268615723	8.15481948852539	8.0906810760498	8.119948387146	8.15836238861084
8.12771987915039	8.16205596923828	8.18107128143311	8.18035507202148	8.13389015197754	8.14432525634766	8.16405487060547	8.16049861907959	8.16746520996094	8.12859344482422	8.03019523620605	8.13430500030518	8.13994216918945	8.21101379394531	8.16325092315674	8.10229682922363	8.26050090789795	8.13318729400635	8.12453651428223	8.11337471008301	8.14107322692871	8.11507797241211	8.13694286346436	8.07368183135986	8.15072536468506	8.1229362487793	8.13786029815674	8.18667411804199	8.13522815704346	8.06907558441162	8.13716411590576	8.18138599395752	8.17035007476807	8.12483024597168	8.12681293487549	8.16450119018555	8.16761302947998	8.19506931304932	8.11069107055664	8.13081645965576	8.18112850189209	8.19923400878906	8.17525100708008	8.13436794281006	8.13858699798584	8.16124820709229	8.17600440979004	8.19256782531738	8.1294002532959	8.16085815429688
8.0652437210083	8.01473045349121	8.09149074554443	8.07881927490234	8.20044040679932	8.18982696533203	8.12564373016357	8.09670162200928	7.95785140991211	8.14216995239258	7.84467601776123	7.92819118499756	8.04103755950928	8.34999561309814	7.69275903701782	7.82747268676758	7.98330593109131	7.82652807235718	8.02160263061523	7.524733543396	8.2560920715332	8.17234039306641	8.09579658508301	8.15415000915527	8.09802055358887	7.98507595062256	7.95041847229004	7.80710172653198	8.18164348602295	8.07213973999023	8.04859733581543	8.04583168029785	7.92855453491211	7.99413681030273	8.04668998718262	8.02542877197266	8.04375553131104	7.93801403045654	7.9174108505249	7.93208789825439	7.74903249740601	7.84819507598877	7.82020807266235	7.86098432540894	7.73498392105103	7.88396787643433	7.94369745254517	7.74320411682129	8.06513118743896	7.97943449020386
7.63327646255493	7.62115573883057	7.59034013748169	7.59894371032715	7.45341014862061	7.64104747772217	7.6533088684082	7.52099418640137	7.60071182250977	7.6506085395813	7.49762058258057	7.52223539352417	7.54569053649902	7.36049890518188	7.62877702713013	7.61890554428101	7.57125473022461	7.54141712188721	7.51843500137329	7.53358125686646	7.53558540344238	7.50090837478638	7.58382177352905	7.5124306678772	7.54364585876465	7.5669322013855	7.52993059158325	7.52170038223267	7.56538724899292	7.48045253753662	7.6395263671875	7.64620780944824	7.51641654968262	7.56301784515381	7.45428085327148	7.45782136917114	7.64031267166138	7.49390411376953	7.64204883575439	7.67076539993286	7.5779972076416	7.48448467254639	7.61912441253662	7.43519115447998	7.54050445556641	7.53623008728027	7.49792432785034	7.44521474838257	7.53697490692139	7.58154010772705
7.74969005584717	7.80134868621826	7.75458526611328	7.72372627258301	7.71097135543823	7.81354093551636	7.75310802459717	7.69170904159546	7.75221729278564	7.71937274932861	7.72098588943481	7.73344612121582	7.80196571350098	7.84038209915161	7.62794923782349	7.76513195037842	7.62930774688721	7.86205387115479	7.86088275909424	7.70621395111084	7.66803169250488	7.70671796798706	7.68426179885864	7.74482488632202	7.76308345794678	7.7198281288147	7.83688068389893	7.76820135116577	7.7054615020752	7.63688898086548	7.6068754196167	7.55572319030762	7.72982883453369	7.73603773117065	7.81434106826782	7.77934408187866	7.64137506484985	7.74777698516846	7.7768030166626	7.76437044143677	7.74643182754517	7.54999589920044	7.62014627456665	7.61920833587646	7.87147378921509	7.8121976852417	7.66683626174927	7.76626396179199	7.64628601074219	7.57500314712524
7.42819976806641	7.43904829025269	7.42007112503052	7.42519187927246	7.48323059082031	7.50428056716919	7.48633146286011	7.45103359222412	7.54217767715454	7.44354438781738	7.50361347198486	7.43881130218506	7.45278263092041	7.69933462142944	7.51706409454346	7.36863994598389	7.43644905090332	7.27427339553833	7.30734634399414	7.36374378204346	7.40734004974365	7.52372026443481	7.5693507194519	7.69316387176514	7.42086315155029	7.41368532180786	7.3092041015625	7.44418525695801	7.41111421585083	7.433434009552	7.53118515014648	7.42263889312744	7.39905023574829	7.34008693695068	7.38565969467163	7.39974308013916	7.45836591720581	7.41385269165039	6.93277788162231	7.22621297836304	7.37577342987061	7.39120006561279	7.40541458129883	7.62681245803833	7.38884687423706	7.34240293502808	7.24211883544922	7.41126585006714	7.35200881958008	7.42897653579712
7.85904836654663	7.77485275268555	7.92664098739624	7.90587663650513	7.91847610473633	7.96121692657471	7.95157051086426	7.87203979492188	7.86608648300171	7.81126642227173	7.78254413604736	7.8467698097229	7.84305191040039	7.88188076019287	7.86357879638672	7.86782693862915	7.85174751281738	7.86292409896851	7.92020702362061	7.82658004760742	7.96394348144531	7.9580717086792	7.87478923797607	7.85958862304688	7.88922882080078	7.84684419631958	7.76754903793335	7.816002368927	7.83398818969727	7.90068912506104	7.82698774337769	7.88750457763672	7.89033699035645	7.88189792633057	7.74736499786377	7.83231735229492	7.84111547470093	7.81036710739136	7.89676856994629	7.76615238189697	7.88363313674927	7.92059278488159	7.90996217727661	7.90023612976074	7.92101001739502	7.88486337661743	7.80341625213623	7.79404878616333	7.86565446853638	7.90417432785034
7.65947866439819	7.62148809432983	7.8056435585022	7.79881620407104	7.64594268798828	7.81352090835571	7.70801258087158	7.69886589050293	7.7165961265564	7.70731449127197	7.69730758666992	7.74125385284424	7.71774530410767	7.65803050994873	7.76574325561523	7.70565843582153	7.78376770019531	7.73195934295654	7.74590969085693	7.66784524917603	7.68317317962646	7.80453491210938	7.73313283920288	7.66445398330688	7.83596324920654	7.71640396118164	7.76240110397339	7.78940439224243	7.64690351486206	7.72934293746948	7.71316289901733	7.71291065216064	7.70532464981079	7.7212085723877	7.70819997787476	7.66152858734131	7.67126560211182	7.75836658477783	7.66117811203003	7.66715383529663	7.71637916564941	7.74014949798584	7.70297288894653	7.72240352630615	7.73487186431885	7.75221729278564	7.74612808227539	7.74215936660767	7.74273300170898	7.68647527694702
7.53573703765869	7.32385015487671	7.29254388809204	7.34803199768066	7.47142362594604	6.81945562362671	7.13768148422241	7.36990213394165	7.33925247192383	7.49162769317627	7.37399625778198	7.58669996261597	7.4196252822876	6.86619567871094	7.37213850021362	7.38190889358521	7.37630319595337	7.57309198379517	7.50365447998047	7.32411766052246	7.31300210952759	7.34287643432617	7.21463203430176	7.38440704345703	7.20578002929688	7.45287466049194	7.63590574264526	7.4546160697937	7.43107414245605	6.83030414581299	7.36032819747925	7.32504320144653	7.43314552307129	7.31234645843506	7.3784704208374	7.40957832336426	7.33785820007324	7.45936250686646	7.5120701789856	7.51748609542847	7.31678771972656	7.6609411239624	7.37440013885498	7.42926788330078	7.37027263641357	6.99000120162964	7.52300453186035	6.57218265533447	6.98164749145508	7.46469831466675
7.56965494155884	7.66288042068481	7.58704853057861	7.68076133728027	7.55119371414185	7.65736198425293	7.59122037887573	7.50908136367798	7.62415838241577	7.59958839416504	7.68040800094604	7.59563970565796	7.53195142745972	7.70743370056152	7.60955190658569	7.56135177612305	7.8017053604126	7.79234266281128	7.59713554382324	7.74764490127563	7.5241494178772	7.63349866867065	7.51781606674194	7.87203407287598	7.49780035018921	7.55837249755859	7.63057041168213	7.5114688873291	7.56922149658203	7.66871213912964	7.55328798294067	7.71927309036255	7.59365129470825	7.49155759811401	7.53626775741577	7.71097135543823	7.55906820297241	7.51042413711548	7.46148347854614	7.62985801696777	7.66670513153076	7.54383230209351	7.53445768356323	7.61766052246094	7.60848331451416	7.33693981170654	7.60995721817017	7.53341627120972	7.49818658828735	7.47571468353271
7.32637691497803	7.26261711120605	7.30734634399414	7.22906732559204	7.36997604370117	7.25452375411987	7.321702003479	7.32275676727295	7.21677255630493	7.3154034614563	7.34502077102661	7.19484710693359	7.25265884399414	7.35237550735474	7.29642391204834	7.31546640396118	7.27907371520996	7.32395315170288	7.24137210845947	7.2985258102417	7.31194448471069	7.27627801895142	7.33055591583252	7.2671480178833	7.28544473648071	7.38692665100098	7.30858564376831	7.31745719909668	7.3354377746582	7.34733009338379	7.35243320465088	6.91013717651367	7.4066596031189	7.28535461425781	7.28064680099487	7.33595895767212	7.30209255218506	7.35258769989014	7.31747817993164	7.29998636245728	7.2836856842041	7.27577209472656	7.30494260787964	6.97462558746338	7.37346363067627	7.30362796783447	7.24998044967651	7.29267692565918	7.25823020935059	7.33260011672974
6.78978586196899	7.09756946563721	7.22398900985718	7.30741024017334	7.14416933059692	7.12180948257446	7.4378457069397	7.11270570755005	7.16896867752075	7.11693906784058	6.93613767623901	7.03619432449341	7.09505891799927	7.59982872009277	6.90881109237671	7.02106428146362	7.62221384048462	6.89638042449951	7.06755447387695	7.07018566131592	7.33221626281738	7.2714467048645	7.21255779266357	6.68743705749512	6.90170621871948	6.98641157150269	6.73776626586914	6.59394979476929	6.94076490402222	7.00753402709961	7.05330276489258	6.5739369392395	7.27485036849976	7.14491653442383	6.76631927490234	6.50149536132813	7.07837533950806	6.86717939376831	7.04184913635254	6.80316877365112	7.25319242477417	7.16799640655518	6.68361759185791	6.83740234375	6.94556760787964	7.20314168930054	7.13344287872314	6.67130661010742	7.16071701049805	7.14745998382568
7.0795431137085	6.50826358795166	6.96489095687866	7.03116607666016	7.12057399749756	7.10955762863159	7.13851022720337	7.07125568389893	7.09555292129517	7.0301947593689	6.90852785110474	7.06318330764771	7.03861999511719	6.91072034835815	7.09697961807251	7.07656764984131	7.23987483978271	6.70377397537231	7.06770324707031	6.99907827377319	7.04520559310913	6.93798303604126	7.00623750686646	7.11691284179688	7.04917907714844	7.1248950958252	7.08062648773193	7.1185622215271	6.82635879516602	6.90592002868652	6.74904012680054	6.87988328933716	7.12920618057251	6.63969564437866	6.6008882522583	6.5836386680603	6.99348926544189	7.06877946853638	6.9789252281189	6.78694534301758	6.92096376419067	6.6662712097168	6.93086242675781	6.48492574691772	7.02374601364136	6.90729808807373	6.62685346603394	7.04995393753052	7.16954612731934	7.09021949768066
7.72776079177856	7.63306427001953	7.63433599472046	7.60364246368408	7.62237977981567	7.74434757232666	7.80281496047974	7.72765493392944	7.72790718078613	7.60591888427734	7.66805982589722	7.72116756439209	7.68809032440186	7.66995811462402	7.68302917480469	7.62333202362061	7.56118488311768	7.66846036911011	7.66706991195679	7.57635307312012	7.66694831848145	7.60492753982544	7.58632850646973	7.67089509963989	7.57816934585571	7.69547271728516	7.69116115570068	7.6384391784668	7.67906427383423	7.60249423980713	7.75344514846802	7.6153712272644	7.69585800170898	7.54526996612549	7.63172769546509	7.56884670257568	7.66051435470581	7.50108671188354	7.63768005371094	7.53073740005493	7.52714014053345	7.63757991790771	7.59247636795044	7.54665374755859	7.49832439422607	7.6603627204895	7.66360664367676	7.45209312438965	7.70131731033325	7.68157577514648
7.23238611221313	7.25727033615112	7.36044216156006	7.17429256439209	7.26197624206543	7.40435457229614	7.30237436294556	7.39142894744873	7.42063236236572	7.33144760131836	7.29944181442261	7.22610998153687	7.27927923202515	7.56074333190918	6.87119293212891	7.28354978561401	7.27205038070679	7.22481775283813	7.05107545852661	7.12280559539795	7.2052583694458	7.01836776733398	7.16217613220215	7.18830966949463	7.47514820098877	7.16265392303467	7.27845621109009	7.3823413848877	7.391517162323	7.46988105773926	7.3549337387085	7.27258396148682	7.31323432922363	6.98458576202393	7.22952842712402	7.14276456832886	7.26832056045532	7.09380674362183	7.36229372024536	7.0727276802063	7.11407709121704	7.29944181442261	7.23202991485596	7.22608423233032	7.24464797973633	7.18523025512695	7.17158031463623	7.25650119781494	7.31422567367554	7.34517765045166
7.60948753356934	7.75020742416382	7.50918912887573	7.63335752487183	7.44669246673584	7.72506189346313	7.69148826599121	7.55717039108276	7.42708015441895	7.66478300094604	7.59428215026855	7.56811952590942	7.60592985153198	7.66545915603638	7.68455791473389	7.67023658752441	7.63782978057861	7.33990812301636	7.55453777313232	7.55385875701904	7.62332153320313	7.58214282989502	7.48089742660522	7.32608985900879	7.5221700668335	7.69498252868652	7.66467952728271	7.27650785446167	7.60918855667114	7.47687530517578	7.63152503967285	7.42626714706421	7.41803598403931	7.31014060974121	7.49964570999146	7.40647220611572	7.60625219345093	7.57450580596924	7.58691358566284	7.46089792251587	7.56433439254761	7.5328688621521	7.60939168930054	7.23894882202148	7.66481113433838	7.48535203933716	7.53568649291992	7.4219822883606	7.47243452072144	7.52146482467651
6.89462614059448	6.84596395492554	6.96463680267334	6.81803464889526	6.96463680267334	6.88697528839111	7.16143798828125	7.20081281661987	6.89568758010864	6.93122482299805	7.10002565383911	6.7817554473877	7.33287858963013	7.150062084198	7.50848436355591	6.73441553115845	6.75959968566895	6.93187284469604	6.78828144073486	6.79213237762451	7.09512662887573	6.75728845596313	6.99894762039185	6.80322504043579	6.74828958511353	6.77403116226196	6.81397533416748	6.74320363998413	6.89734125137329	6.90288686752319	6.92842435836792	6.81646013259888	6.95124053955078	6.60293340682983	6.71205759048462	6.89820384979248	6.85914993286133	6.96554517745972	6.8422908782959	6.80224657058716	6.95217180252075	6.76588439941406	6.95055961608887	6.9446849822998	6.7367525100708	6.99203634262085	6.90967893600464	6.88334321975708	6.76828813552856	6.41154623031616
7.32840013504028	7.13360261917114	6.99403285980225	7.43955373764038	7.38446092605591	7.30235242843628	6.8426775932312	7.33086013793945	7.24753141403198	7.33219575881958	7.43179798126221	7.32091426849365	7.30137729644775	7.07341861724854	7.45638132095337	6.80853605270386	7.56819009780884	6.76935577392578	6.87570333480835	7.20493364334106	6.81770896911621	6.86592054367065	7.4432315826416	6.73488664627075	7.11697292327881	7.04547786712646	7.07661485671997	7.32452917098999	7.35028696060181	7.33739948272705	7.39164066314697	6.88462066650391	6.87849617004395	7.32446765899658	7.2619047164917	7.27962112426758	7.40534639358521	7.49426603317261	7.34805154800415	7.48936796188354	6.69858741760254	6.43940448760986	7.41813564300537	6.7870512008667	7.3090124130249	7.30809450149536	6.78875541687012	6.72590160369873	7.31422567367554	7.31001329421997
7.38196277618408	7.39767932891846	7.36231279373169	7.41600751876831	7.37169551849365	7.44139671325684	7.466956615448	7.36720657348633	7.31113910675049	7.367262840271	7.34488344192505	7.42185068130493	7.33387041091919	7.47790241241455	7.44547986984253	7.29624843597412	7.4705867767334	7.29034614562988	7.3824315071106	7.433434009552	7.40737390518188	7.42996215820313	7.43487215042114	7.40052080154419	7.34611797332764	7.37685060501099	7.36078262329102	7.35789680480957	7.40207195281982	7.55396795272827	7.42383527755737	7.35320425033569	7.33609914779663	7.43619441986084	7.21290636062622	7.33547782897949	7.3407416343689	7.35133218765259	7.26365995407104	7.29800128936768	7.27242183685303	7.35071325302124	7.34084033966064	7.41869878768921	7.31987619400024	7.35129356384277	7.28923225402832	7.36389398574829	7.23157167434692	7.3415732383728
7.39525651931763	7.37772512435913	7.47751188278198	7.42091226577759	7.487633228302	7.4853949546814	7.51884269714355	7.42634868621826	7.47366189956665	7.50274133682251	7.46880483627319	7.52837657928467	7.52991771697998	7.08767509460449	7.60061359405518	7.39586782455444	7.3807897567749	7.44244861602783	7.28078317642212	7.42000532150269	7.37837982177734	7.36165237426758	7.34378242492676	7.3637809753418	7.42494678497314	7.41229248046875	7.54272603988647	7.49344396591187	7.4352388381958	7.4487681388855	7.57486438751221	7.47958993911743	7.49974203109741	7.46170854568481	7.40742492675781	7.44200897216797	7.50130558013916	7.44635057449341	7.4360671043396	7.28692770004272	7.44095611572266	7.47520637512207	7.47189283370972	7.49879264831543	7.41888093948364	7.35958909988403	7.53041744232178	7.47291707992554	7.46366930007935	7.55439233779907
7.62894058227539	7.69672346115112	7.69185924530029	7.70614576339722	7.66126346588135	7.72478342056274	7.76128101348877	7.71398591995239	7.66575908660889	7.69776964187622	7.62598085403442	7.66225719451904	7.67756128311157	7.85141754150391	7.75104808807373	7.66846036911011	7.73559904098511	7.59232091903687	7.65272951126099	7.68302917480469	7.71056604385376	7.63260889053345	7.69274139404297	7.65864086151123	7.71269178390503	7.66549634933472	7.61968803405762	7.6533088684082	7.63325643539429	7.58172225952148	7.70592355728149	7.63506126403809	7.5858325958252	7.58950281143188	7.61062812805176	7.61652803421021	7.66775178909302	7.63223457336426	7.6341347694397	7.68639469146729	7.64004373550415	7.62171602249146	7.65452289581299	7.61572933197021	7.63742971420288	7.6283073425293	7.59465789794922	7.65480184555054	7.71432161331177	7.67118215560913
7.61858129501343	7.76042985916138	7.65458059310913	7.64801836013794	7.66030550003052	7.79015827178955	7.72970724105835	7.68992137908936	7.62628889083862	7.57890272140503	7.61470746994019	7.51893472671509	7.66677045822144	7.86413097381592	7.75322294235229	7.67733335494995	7.62274217605591	7.56855392456055	7.57036781311035	7.74766826629639	7.59292030334473	7.60896444320679	7.59650897979736	7.71617031097412	7.75048542022705	7.60582208633423	7.61972951889038	7.56093454360962	7.60472249984741	7.70212888717651	7.76122093200684	7.57754945755005	7.61020231246948	7.5477499961853	7.63837957382202	7.79558134078979	7.53439426422119	7.76865291595459	7.58749771118164	7.51404285430908	7.56987714767456	7.51835584640503	7.62455034255981	7.80986261367798	7.57835245132446	7.52880096435547	7.59423780441284	7.60478734970093	7.49902677536011	7.61120271682739
7.9387845993042	7.87781476974487	7.84455156326294	7.82193279266357	7.79876804351807	7.90934181213379	7.8820972442627	7.89114141464233	7.8623161315918	7.91024541854858	7.84110927581787	7.84534597396851	7.85255336761475	7.98271417617798	7.8372917175293	7.88765668869019	7.93225049972534	7.82485437393188	7.79225873947144	7.82307624816895	7.80355930328369	7.77569055557251	7.81686401367188	7.81023263931274	7.80728483200073	7.84936428070068	7.78795623779297	7.80239057540894	7.84211587905884	7.8514723777771	7.93472051620483	7.79562997817993	7.81821250915527	7.79323148727417	7.85445785522461	7.76122856140137	7.863037109375	7.81319379806519	7.82615280151367	7.70571851730347	7.77589416503906	7.77650499343872	7.83535432815552	7.81300020217896	7.86920213699341	7.8011360168457	7.67254114151001	7.85175943374634	7.81193685531616	7.83930826187134
7.85302257537842	7.79606056213379	7.73742341995239	7.79172563552856	7.90009927749634	7.67586088180542	7.7520637512207	7.76192045211792	7.83024835586548	7.83328104019165	7.92150974273682	7.87299489974976	7.77196216583252	7.93340110778809	7.90242195129395	7.70978689193726	7.94505977630615	7.80773115158081	7.74450397491455	7.83797311782837	7.78507328033447	7.87185907363892	7.9467077255249	7.91396760940552	7.74174213409424	7.82865333557129	7.85052967071533	7.81865453720093	7.79456472396851	7.77760076522827	7.88571739196777	7.79723978042603	7.80618667602539	7.89063358306885	7.68578672409058	7.86584377288818	7.77136707305908	7.78376770019531	7.79524040222168	7.79683113098145	7.75844240188599	7.79169082641602	7.89806127548218	7.80308818817139	7.73502349853516	7.78861379623413	7.73984909057617	7.78388929367065	7.79353904724121	7.83287906646729
7.33266067504883	6.99434423446655	7.23555374145508	7.32778787612915	7.36821269989014	7.44524621963501	7.32744073867798	7.36440086364746	7.39818334579468	7.27879953384399	7.32907247543335	7.26275968551636	7.47023391723633	7.48630285263062	7.40179681777954	7.42546892166138	7.45213937759399	7.50836801528931	7.28449821472168	7.22138833999634	7.13624477386475	7.33685970306396	7.23985004425049	7.45860767364502	7.30002975463867	7.3126425743103	7.34541273117065	7.34022569656372	7.16843843460083	7.42112636566162	6.92490530014038	7.17193126678467	7.36310386657715	7.28171491622925	7.45519542694092	7.03739023208618	7.38895320892334	7.32821655273438	6.80015182495117	7.33595895767212	7.24350929260254	7.29413557052612	7.36197328567505	7.32366466522217	6.98494100570679	7.33561849594116	7.26092958450317	7.02812385559082	7.31716442108154	7.37296724319458
7.49679136276245	7.65639543533325	7.53295803070068	7.77917766571045	7.90644836425781	7.73402309417725	7.55282640457153	7.5292763710022	7.77018880844116	7.73748683929443	7.84612035751343	7.81557130813599	7.76668071746826	7.61835145950317	7.69546413421631	7.63272047042847	7.55497360229492	7.62491083145142	7.84344434738159	7.79030609130859	7.78991174697876	7.74542617797852	7.60548830032349	7.73594188690186	7.55092525482178	7.72824001312256	7.85987663269043	7.6303768157959	7.57106781005859	7.57882261276245	7.69099283218384	7.73524761199951	7.51848745346069	7.82036590576172	7.69582319259644	7.4869966506958	7.6243953704834	7.73040246963501	7.7229380607605	7.45981454849243	7.7948431968689	7.59628915786743	7.76200294494629	7.59527587890625	7.6786642074585	7.77854204177856	7.89708232879639	7.77648305892944	7.64299821853638	7.5693621635437
7.05829763412476	6.91371393203735	7.55404090881348	7.55792808532715	7.5844669342041	6.85427618026733	7.01924562454224	7.46074771881104	6.77332210540771	7.50769376754761	7.10198736190796	7.34325122833252	7.01254177093506	6.88360691070557	6.88290691375732	7.52697229385376	7.40426921844482	6.79633665084839	7.38615989685059	7.30973672866821	7.26095342636108	6.94142436981201	6.88431549072266	6.75962018966675	7.38833236694336	7.03940868377686	6.92843341827393	7.10771179199219	7.02193307876587	6.79910945892334	7.19216156005859	6.81149959564209	6.97179555892944	6.88988351821899	7.31858491897583	6.94544792175293	7.06762886047363	7.42633247375488	7.4578971862793	6.78244590759277	7.29278755187988	7.3320951461792	7.32255029678345	6.72667646408081	7.51843500137329	7.43768692016602	6.58837747573853	6.66421556472778	7.41690683364868	7.48115587234497
7.28645658493042	7.20631313323975	7.28354978561401	7.28025960922241	7.3608775138855	7.38738965988159	7.24917411804199	7.44501209259033	7.33849620819092	7.44440412521362	7.3005518913269	7.2790961265564	7.32068634033203	7.4118218421936	7.4286208152771	7.2869725227356	7.39296054840088	7.27962112426758	7.27443504333496	7.40093517303467	7.40109014511108	6.98083019256592	7.38767433166504	7.49638986587524	7.37553548812866	7.39585018157959	7.36233186721802	7.25326538085938	7.38275527954102	7.49316501617432	7.3579158782959	7.32004261016846	7.31745719909668	7.39142894744873	7.42087936401367	7.4406099319458	7.31638956069946	7.30440425872803	7.38327646255493	7.39132308959961	7.27850198745728	7.20628595352173	7.17655420303345	7.26747703552246	7.27339506149292	7.27374172210693	7.28082847595215	7.2282977104187	7.35251045227051	7.25510358810425
8.74880027770996	8.77543544769287	8.79269313812256	8.79869174957275	8.7176456451416	8.71349906921387	8.68945980072021	8.74207305908203	8.72049808502197	8.78947448730469	8.79420185089111	8.75777530670166	8.73893928527832	8.76809787750244	8.72710990905762	8.74257564544678	8.77572727203369	8.7472562789917	8.74705410003662	8.73843193054199	8.77791213989258	8.69711589813232	8.71657085418701	8.87744617462158	8.73453617095947	8.72665405273438	8.74466037750244	8.75840473175049	8.69493007659912	8.62175750732422	8.68782329559326	8.85634231567383	8.82744693756104	8.78993320465088	8.78177738189697	8.85218715667725	8.74899387359619	8.81230449676514	8.7553186416626	8.70526504516602	8.82704639434814	8.7966365814209	8.76196575164795	8.76088237762451	8.76272392272949	8.79754447937012	8.76214599609375	8.804030418396	8.75960731506348	8.76390647888184
8.60922050476074	8.50411701202393	8.60448551177979	8.63624668121338	8.67502593994141	8.67468643188477	8.69188594818115	8.54243946075439	8.65422439575195	8.64571666717529	8.71247291564941	8.74548816680908	8.59798049926758	8.67358303070068	8.71769523620605	8.61070251464844	8.83645725250244	8.51898765563965	8.73670673370361	8.68965530395508	8.76957702636719	8.80256843566895	8.66477394104004	8.56816673278809	8.54434108734131	8.68237113952637	8.39100551605225	8.68454933166504	8.65733337402344	8.6060266494751	8.57516479492188	8.69009017944336	8.7651538848877	8.66417217254639	8.47061634063721	8.56311321258545	8.72018432617188	8.70839500427246	8.66665840148926	8.49356937408447	8.61043643951416	8.71929836273193	8.60908222198486	8.75984954833984	8.62807178497314	8.71169757843018	8.60567092895508	8.54607391357422	8.56506824493408	8.71162986755371
7.90212249755859	7.91263628005981	7.86538219451904	7.95437288284302	7.93393230438232	7.96226978302002	7.91859102249146	7.88729095458984	7.89385032653809	7.95755958557129	7.93640804290771	7.98944091796875	7.94349431991577	8.04633903503418	7.94803142547607	7.9228343963623	7.96335315704346	7.87555313110352	7.88572311401367	7.98092079162598	7.93154430389404	7.96560144424438	7.9456262588501	8.04068183898926	7.88136768341064	7.90057992935181	7.93420028686523	7.88795471191406	7.8965482711792	7.89096307754517	7.90438032150269	7.92095232009888	7.85572481155396	7.89173793792725	7.89762163162231	7.92281866073608	7.88362169265747	7.88056230545044	7.92975616455078	7.89732456207275	7.86899709701538	7.84370613098145	7.92222166061401	7.84902000427246	7.88812351226807	7.89403343200684	7.87070226669312	7.85869359970093	7.86771488189697	7.88047647476196
7.22188329696655	7.30341196060181	6.7861123085022	7.0971531867981	7.16175699234009	6.85195159912109	7.12336158752441	6.79055547714233	7.10547590255737	7.03764295578003	6.72728109359741	6.79746294021606	7.20289659500122	7.25061559677124	7.47102737426758	7.05215501785278	6.94575166702271	6.97712659835815	7.12365579605103	6.97780990600586	6.73393630981445	6.7586727142334	7.46149873733521	6.98921489715576	6.79082632064819	6.92516756057739	6.86910724639893	7.07241010665894	7.06269454956055	7.10329055786133	7.10847759246826	7.40808725357056	7.03469181060791	7.0193657875061	6.80447340011597	6.96310901641846	7.08382511138916	6.80983352661133	7.05918455123901	6.79922533035278	7.05948781967163	7.09930801391602	6.88374376296997	7.11230325698853	7.10890293121338	7.02546977996826	7.11680698394775	6.98640012741089	7.09784698486328	7.14606618881226
7.2801456451416	7.32145357131958	7.04119539260864	7.06069803237915	7.127525806427	7.06167840957642	7.18038415908813	7.10342741012573	7.21947956085205	7.1492805480957	7.22724390029907	7.35527896881104	7.16051864624023	7.37030935287476	7.23044872283936	7.127525806427	7.31304407119751	7.30734634399414	6.74512577056885	7.14724349975586	7.2165355682373	7.23139333724976	7.16453123092651	7.27930164337158	7.32533073425293	7.12375354766846	7.00949335098267	7.16642999649048	7.07488965988159	7.21650409698486	6.91697359085083	7.11414384841919	7.15326595306396	7.10226202011108	7.06822299957275	7.11357593536377	7.18298482894897	7.08203077316284	7.11253786087036	7.07656764984131	7.21582269668579	7.06599044799805	6.90288066864014	7.11846303939819	7.20916652679443	7.17289447784424	6.76492881774902	7.10971355438232	7.14451217651367	7.14438724517822
8.052809715271	7.93906497955322	7.92501306533813	7.90343189239502	8.05277061462402	8.05457496643066	8.06647491455078	7.9502477645874	7.93138647079468	7.93994855880737	7.8459038734436	7.87907314300537	7.96831035614014	8.06213092803955	7.8939061164856	7.99135446548462	8.04583168029785	8.00633811950684	7.8938946723938	7.96053743362427	7.96358013153076	8.00251197814941	7.91082191467285	7.96674680709839	8.09950828552246	7.94631958007813	8.00915336608887	8.01085090637207	7.85685586929321	7.93243312835693	7.97345113754272	7.85807991027832	7.97086715698242	7.8059287071228	7.78174114227295	7.85525274276733	7.91565322875977	7.80494976043701	7.87814807891846	7.9741153717041	7.90429353713989	7.90729331970215	7.8267936706543	7.85966062545776	7.82123184204102	7.89077281951904	8.00744915008545	7.87092447280884	7.88359880447388	7.93593549728394
9.01309013366699	9.04237842559814	8.97267913818359	9.04289054870605	9.0019063949585	9.00582408905029	8.97446060180664	8.99985218048096	8.96305084228516	9.02127170562744	8.99932670593262	9.05804634094238	8.97943496704102	9.07474327087402	8.99662113189697	9.03370475769043	9.08810043334961	9.11932182312012	9.01870059967041	9.06107521057129	9.01715850830078	9.04551887512207	8.99612140655518	9.03478908538818	9.01156997680664	9.03921604156494	9.05392265319824	8.99416351318359	9.03092384338379	9.02399253845215	9.00535202026367	8.99409294128418	9.00436401367188	9.03422737121582	9.01262664794922	8.99685764312744	8.99986934661865	8.99631881713867	9.01811790466309	9.04933452606201	9.00487995147705	8.97150802612305	8.99609088897705	8.9985818862915	9.03177165985107	8.99996948242188	9.04587078094482	9.0047082901001	9.00056457519531	8.94808483123779
7.31005573272705	7.4978551864624	7.39830446243286	7.41309833526611	7.39694881439209	7.13705968856812	7.45698833465576	7.43301725387573	7.1331992149353	7.48421430587769	7.34560918807983	7.30640363693237	6.85778617858887	7.52746248245239	7.42344236373901	7.44260501861572	7.20873689651489	7.34855794906616	7.40735673904419	7.41851663589478	7.42176818847656	6.54779767990112	7.4484281539917	6.96006393432617	7.44839715957642	7.49310922622681	7.40979814529419	7.10557270050049	6.79045009613037	6.95108461380005	7.42646265029907	6.94751119613647	7.22354793548584	7.02342176437378	7.04032516479492	7.04003524780273	7.33239793777466	7.4083080291748	6.94125556945801	6.9117169380188	7.362708568573	6.92646503448486	6.82601118087769	7.16870355606079	7.09847688674927	7.07438182830811	7.26126289367676	7.32825708389282	7.37202787399292	6.93866491317749
7.7684383392334	7.43311357498169	7.86614561080933	7.83975458145142	7.74840497970581	7.86638164520264	7.68197345733643	7.7882604598999	7.50090837478638	7.6074013710022	7.56687355041504	7.460777759552	7.64390659332275	7.96299409866333	7.6642279624939	7.78808355331421	7.57077646255493	7.65252685546875	7.5557713508606	7.52192211151123	7.67595243453979	7.61365175247192	7.77640342712402	7.82811164855957	7.67231941223145	7.71763706207275	7.69066572189331	7.63744974136353	7.72823190689087	7.69216823577881	7.74583959579468	7.90515899658203	7.71227931976318	7.79978847503662	7.74526214599609	7.93254995346069	7.87227869033813	7.82620429992676	7.79899597167969	7.91743183135986	7.81339406967163	7.71981191635132	7.9825291633606	7.75044679641724	7.82953548431396	7.71929836273193	7.80687856674194	7.64270210266113	7.80587434768677	7.86735534667969
8.70420169830322	8.71541023254395	8.69545555114746	8.69494724273682	8.72233772277832	8.7141284942627	8.73699378967285	8.69694995880127	8.69844818115234	8.68581295013428	8.68456745147705	8.70524787902832	8.67435550689697	8.7951774597168	8.70237064361572	8.67938232421875	8.65518665313721	8.68785858154297	8.67766189575195	8.66315460205078	8.7028865814209	8.6783275604248	8.68191909790039	8.66799449920654	8.68904209136963	8.68822383880615	8.72007656097412	8.66957759857178	8.68600177764893	8.7364444732666	8.70731449127197	8.64699172973633	8.66439723968506	8.68143081665039	8.68776035308838	8.66960525512695	8.68049907684326	8.65520572662354	8.66289901733398	8.66940975189209	8.66761207580566	8.66170883178711	8.66391754150391	8.70249938964844	8.6494026184082	8.66370105743408	8.65180110931396	8.6508903503418	8.65740966796875	8.64927673339844
7.31814670562744	6.97261619567871	6.80127191543579	6.87660980224609	7.33539772033691	6.96585178375244	6.95851850509644	6.69524097442627	6.7503776550293	7.48180103302002	6.72157716751099	7.22216987609863	7.05396127700806	6.91655206680298	6.93964004516602	6.85653591156006	7.21864032745361	6.92609691619873	7.38286304473877	7.21197462081909	6.76323223114014	6.82375621795654	7.00834703445435	6.29792833328247	6.77608203887939	6.70268106460571	7.40479946136475	6.68813896179199	7.25193023681641	7.33589887619019	6.96877002716064	6.92833614349365	7.33996772766113	7.47600507736206	7.14995765686035	6.85062837600708	6.54019069671631	7.36331129074097	7.18706941604614	7.32323169708252	7.11683988571167	7.03458499908447	7.33423233032227	6.99452304840088	7.03384208679199	6.89962911605835	6.79678773880005	7.06173324584961	6.65616798400879	7.08221292495728
7.68863344192505	7.74540281295776	7.7198281288147	7.66188859939575	7.84631252288818	7.8408145904541	7.93656396865845	7.75643825531006	7.57982921600342	7.70423650741577	7.75942611694336	7.75284719467163	7.74824237823486	7.99117755889893	7.71535968780518	7.83417272567749	7.53878736495972	7.67006015777588	7.67489767074585	7.68511438369751	7.74289798736572	7.58382177352905	7.50347757339478	7.67108964920044	7.6926441192627	7.74297618865967	7.70830202102661	7.63181924819946	7.7231273651123	7.66903781890869	7.76012849807739	7.47369146347046	7.53763008117676	7.55702590942383	7.67490720748901	7.44070434570313	7.58805894851685	7.64436960220337	7.65611743927002	7.68365907669067	7.56384897232056	7.54439067840576	7.6287260055542	7.42280292510986	7.70759582519531	7.66690158843994	7.53071165084839	7.56734418869019	7.6635217666626	7.7092022895813
7.5993480682373	7.57892560958862	7.38733625411987	7.36571264266968	7.59735488891602	7.43922233581543	7.39424133300781	7.40898561477661	7.42704772949219	7.51705074310303	7.42308187484741	7.38721179962158	7.55615758895874	7.38674879074097	7.59557342529297	7.33615922927856	7.57516479492188	7.39174652099609	7.49242496490479	7.39413642883301	7.4334979057312	7.42440795898438	7.3554515838623	7.61529779434204	7.43955373764038	7.48099803924561	7.44680118560791	7.3794322013855	7.36197328567505	7.53925180435181	7.62156057357788	7.42018699645996	7.43440914154053	7.46328067779541	7.42398262023926	7.5971794128418	7.45780611038208	7.54754066467285	7.43062305450439	7.60333919525146	7.3784704208374	7.39368057250977	7.33047485351563	7.22023868560791	7.32016706466675	7.39287281036377	7.38351011276245	7.38601732254028	7.44844341278076	7.4613184928894
8.4558801651001	8.4263162612915	8.47635364532471	8.47798919677734	8.47646903991699	8.50090885162354	8.4698371887207	8.4794454574585	8.47836399078369	8.50668048858643	8.41906356811523	8.45516490936279	8.43904876708984	8.46581363677979	8.53902626037598	8.41866588592529	8.34437274932861	8.44777774810791	8.45284366607666	8.4206485748291	8.47872543334961	8.49486351013184	8.54207801818848	8.50502777099609	8.47277069091797	8.46119785308838	8.49726104736328	8.51031684875488	8.47038078308105	8.46353435516357	8.5318489074707	8.5278491973877	8.48295974731445	8.49021148681641	8.47360420227051	8.46378803253174	8.4426212310791	8.41574096679688	8.45161724090576	8.42794036865234	8.47764205932617	8.48003578186035	8.52948188781738	8.43892192840576	8.36503887176514	8.39246845245361	8.45881938934326	8.43613052368164	8.41871547698975	8.5007438659668
7.33039331436157	7.22569704055786	7.34997653961182	7.31993865966797	7.33705949783325	7.33569860458374	7.26918601989746	7.31825113296509	7.22605848312378	7.32062387466431	7.26373052597046	7.34623575210571	7.28878545761108	6.86449384689331	7.37621164321899	7.2491250038147	7.37668657302856	7.27731132507324	7.15424156188965	7.25638103485107	7.22703790664673	7.29911470413208	7.37333488464355	7.33583879470825	7.30118179321289	7.26547813415527	7.28609704971313	7.29360580444336	7.23919916152954	7.26941967010498	7.32159852981567	7.33929252624512	7.32215738296509	7.20972919464111	7.13235569000244	7.2230806350708	7.36516952514648	7.27209711074829	7.2518572807312	7.19142293930054	7.25690984725952	7.23631048202515	7.23550319671631	7.21303939819336	7.16160774230957	7.24256610870361	7.23423862457275	7.29758548736572	7.3163685798645	7.2838888168335
7.47181940078735	7.03879690170288	6.78734731674194	6.45400285720825	6.82184219360352	6.7735595703125	6.86169338226318	7.75007629394531	6.96066522598267	7.51153564453125	6.73893260955811	7.45600128173828	7.31380414962769	6.95902585983276	6.69484663009644	6.73333930969238	7.6836953163147	7.6129322052002	7.51674699783325	7.27397298812866	6.68608331680298	7.32166051864624	6.92003011703491	7.48681306838989	7.14919328689575	7.06096220016479	7.81965589523315	7.41027116775513	7.50672149658203	6.83005666732788	7.33833694458008	7.53326368331909	7.40336084365845	7.4688196182251	7.48205852508545	7.41796970367432	7.33495616912842	7.34123659133911	6.84542036056519	6.25748634338379	6.91555023193359	6.44751787185669	7.3834023475647	6.6630220413208	7.59276485443115	6.90680837631226	7.06077861785889	7.18692827224731	7.554368019104	6.89472532272339
6.9525785446167	6.76349210739136	7.39253854751587	7.14898347854614	7.40200328826904	7.48281621932983	6.80066919326782	7.48167181015015	7.4310417175293	6.81292819976807	7.35987329483032	7.36387491226196	6.98494291305542	7.12623071670532	6.95748662948608	6.61964273452759	7.36992073059082	7.37329816818237	6.52581310272217	7.19871187210083	7.23195362091064	7.29863500595093	7.09155225753784	6.74356889724731	7.38244915008545	6.8848876953125	6.88606977462769	6.50923728942871	6.86385869979858	7.37335348129272	7.48098373413086	6.80276203155518	7.30779552459717	6.85725593566895	7.34283685684204	6.61819362640381	6.96571063995361	6.84853172302246	7.35303115844727	7.12557888031006	7.25241613388062	7.09344673156738	6.88782787322998	7.28050994873047	6.71654033660889	7.30274200439453	6.81039524078369	6.66112184524536	6.97352123260498	7.15277338027954
9.24625205993652	9.49309539794922	9.56006240844727	9.64889621734619	9.55661582946777	9.33978939056396	9.23428916931152	9.43399333953857	9.35366630554199	9.49555778503418	9.2192440032959	9.4006929397583	9.44698715209961	9.32259178161621	9.34433364868164	9.27971267700195	9.10944366455078	9.37979507446289	9.43863773345947	9.53414058685303	9.36393165588379	9.20194339752197	9.09943866729736	9.24983406066895	9.57449436187744	9.50599098205566	9.53252506256104	9.51776313781738	9.41094589233398	8.96592998504639	9.31374073028564	9.1418571472168	9.28739833831787	9.40219211578369	9.60381507873535	9.26841449737549	9.27466583251953	9.40801906585693	9.32440567016602	9.43360996246338	9.4907865524292	9.38279151916504	9.30777359008789	9.03873920440674	9.35079097747803	9.42277050018311	9.3440580368042	9.43684577941895	9.38655281066895	9.274827003479
7.87583065032959	7.96596813201904	6.86949491500854	6.89351081848145	7.74534797668457	7.99447536468506	6.98382997512817	7.97710132598877	7.65402221679688	6.76835107803345	7.89503574371338	6.56808137893677	7.86113405227661	7.20525789260864	6.61797761917114	8.06729412078857	6.45383501052856	6.7649097442627	6.83291006088257	6.77684783935547	7.93232679367065	6.58112716674805	7.03408861160278	7.91619062423706	8.27836513519287	7.8439302444458	6.82918882369995	6.47778797149658	7.06945466995239	6.93008756637573	7.17227697372437	7.90566110610962	6.83427047729492	7.86088275909424	7.87043333053589	7.88835382461548	7.12749624252319	6.89638662338257	6.98142766952515	7.86281108856201	7.18231296539307	8.16607475280762	6.6379861831665	6.93202447891235	7.87951469421387	7.89452648162842	8.01761722564697	6.80482292175293	7.89187717437744	6.93239402770996
7.88992309570313	7.85694026947021	7.87464427947998	7.93028688430786	7.93453359603882	7.92477512359619	7.96766948699951	7.89461517333984	7.96375942230225	7.91514110565186	7.8782000541687	7.96695804595947	7.93930959701538	8.12047481536865	7.93873977661133	7.88337755203247	8.00251197814941	7.8208122253418	7.88720655441284	7.93789386749268	7.90155076980591	7.91118955612183	7.96852970123291	7.81116580963135	7.91102981567383	7.90208435058594	7.9057149887085	7.87404680252075	7.88235378265381	7.82729148864746	7.95458984375	7.89373970031738	7.89729690551758	7.86113977432251	7.82497787475586	7.87322759628296	7.87866544723511	7.87744045257568	7.86023616790771	7.83736133575439	7.87876892089844	7.92966413497925	7.92993450164795	7.90248155593872	7.90556383132935	7.86219120025635	7.87020492553711	7.89669704437256	7.87824583053589	7.94803619384766
7.63592576980591	7.70357513427734	7.66623687744141	7.60539102554321	7.71006679534912	7.72962617874146	7.74227714538574	7.4820728302002	7.70572710037231	7.70524787902832	7.6499285697937	7.67182970046997	7.66452932357788	7.88980007171631	7.75613403320313	7.52168703079224	7.86592674255371	7.70403051376343	7.59683895111084	7.66773319244385	7.60485219955444	7.7335262298584	7.83906936645508	7.75114822387695	7.59274291992188	7.65340566635132	7.67212581634521	7.61375713348389	7.39774894714355	7.73786020278931	7.74417543411255	7.65485954284668	7.64384746551514	7.60251569747925	7.63612651824951	7.64492082595825	7.70372104644775	7.74261522293091	7.55701351165771	7.72564220428467	7.57382297515869	7.7106671333313	7.67185735702515	7.49565553665161	7.61866521835327	7.54450225830078	7.65725660324097	7.60945558547974	7.59772825241089	7.67652893066406
7.51909255981445	7.41086149215698	7.38992786407471	7.13899707794189	7.44029474258423	6.97190952301025	6.78770685195923	6.65938901901245	7.18457794189453	6.83011674880981	6.54683828353882	7.47810459136963	7.23916149139404	7.44864463806152	7.37513303756714	6.66422367095947	7.40976428985596	7.39564085006714	6.8663158416748	7.31714344024658	7.3254337310791	7.33988857269287	7.26932621002197	6.73242282867432	6.81363964080811	7.46107816696167	7.38829660415649	6.94050645828247	6.86964321136475	7.12660074234009	6.83470487594604	6.80260753631592	7.06665706634521	7.0897216796875	7.07241249084473	6.67031717300415	6.78904247283936	6.68938112258911	7.16625261306763	7.36949396133423	6.73529386520386	7.21819400787354	7.20251560211182	6.81795597076416	7.20455408096313	6.73058986663818	7.29670906066895	6.75825262069702	6.77813863754272	7.29795742034912
7.22873401641846	7.31862688064575	7.39969110488892	7.51169633865356	7.229323387146	7.08221054077148	7.38964462280273	7.36449480056763	7.34773969650269	7.26601982116699	7.32228136062622	7.36821269989014	7.3251256942749	7.27828884124756	7.34056329727173	7.28551244735718	6.97493505477905	7.24524116516113	7.14532089233398	7.23542737960815	7.22063112258911	7.15989780426025	7.23408699035645	7.21439361572266	7.37646722793579	7.42160415649414	7.26057243347168	7.29420137405396	7.32674551010132	7.27701282501221	7.36834287643433	7.51695823669434	7.33292293548584	7.3320746421814	7.47318029403687	7.38158416748047	7.57186031341553	7.40420055389404	7.53874969482422	7.32422065734863	7.52175235748291	7.42489814758301	7.35911417007446	7.36229372024536	7.51620483398438	7.44189929962158	7.41413736343384	7.50120973587036	7.44933938980103	7.52810668945313
7.55445289611816	7.7472095489502	7.48509645462036	7.50419902801514	7.82778930664063	7.58099317550659	7.64716768264771	7.59235429763794	7.50600433349609	7.57189512252808	7.67971849441528	7.59991598129272	7.5811185836792	7.78682231903076	7.61455965042114	7.59518766403198	7.73594188690186	7.67545747756958	7.62158107757568	7.76831245422363	7.62852191925049	7.65025901794434	7.54447746276855	7.70780849456787	7.63170766830444	7.65404176712036	7.64787197113037	7.4762806892395	7.59977388381958	7.5922212600708	7.60444211959839	7.44329452514648	7.47974824905396	7.60669279098511	7.51875066757202	7.54845094680786	7.62060451507568	7.40423488616943	7.64608001708984	7.49028158187866	7.49665307998657	7.52774572372437	7.61589765548706	7.44423198699951	7.49983835220337	7.46200847625732	7.48560810089111	7.52176570892334	7.5022497177124	7.57735395431519
7.57149934768677	7.5258994102478	7.45367002487183	7.47951793670654	7.42751836776733	7.47687530517578	7.19917917251587	7.43735408782959	7.47353076934814	7.49295568466187	7.49183797836304	7.46630382537842	7.49186563491821	7.4196252822876	7.62158107757568	7.43288898468018	7.48888921737671	7.53071165084839	7.50932359695435	7.46043157577515	7.44457578659058	7.37803411483765	7.47535133361816	7.41957569122314	7.50497341156006	7.48481225967407	7.52083730697632	7.47278547286987	7.43528699874878	7.37384939193726	7.46193361282349	7.52253532409668	7.42275381088257	7.43603515625	7.40065908432007	7.47947454452515	7.48437118530273	7.45886421203613	7.45560598373413	7.51497268676758	7.424391746521	7.48128509521484	7.52154350280762	7.37154817581177	7.44633531570435	7.4641318321228	7.4622631072998	7.50233173370361	7.49551677703857	7.42559957504272
8.19788646697998	8.10047435760498	6.88422298431396	6.90432548522949	6.90828084945679	6.92356109619141	6.74872541427612	6.84273719787598	8.18898487091064	6.74935054779053	8.06363391876221	8.11247062683105	8.09471607208252	7.00336313247681	8.07092380523682	8.32349967956543	8.1172046661377	8.18287086486816	8.80154800415039	7.02549505233765	8.48022270202637	8.09310626983643	6.80593967437744	6.84080457687378	8.11344242095947	6.87191009521484	6.71349859237671	6.67444133758545	6.97644186019897	6.84556579589844	6.92137575149536	6.8976354598999	8.15579128265381	8.46523380279541	8.27978134155273	8.23842239379883	6.74926996231079	8.16130828857422	7.04255294799805	6.95900249481201	6.68254470825195	8.17382717132568	6.78924798965454	6.52359199523926	8.20180702209473	8.19675636291504	6.77631521224976	6.88602113723755	6.69071102142334	6.91631317138672
7.14311933517456	6.81731414794922	6.76318836212158	6.71178197860718	6.82979869842529	7.27031469345093	7.1309814453125	6.70017528533936	6.82591533660889	6.78845834732056	6.82521820068359	6.83335113525391	6.68301677703857	7.05672025680542	7.03154706954956	6.82799577713013	6.96592092514038	6.76457977294922	6.74191617965698	6.75142526626587	6.93472576141357	7.22480392456055	7.00509119033813	6.89811372756958	6.84124279022217	6.8428897857666	6.76697778701782	7.01351356506348	6.72073698043823	6.84923410415649	6.86273813247681	6.85612440109253	6.76798677444458	6.39446926116943	7.00077867507935	6.78218698501587	7.00991535186768	6.75702381134033	6.71713256835938	6.86103248596191	6.71254396438599	6.8377742767334	6.68862056732178	6.66873502731323	6.89700746536255	6.74724864959717	7.13500213623047	6.78367471694946	7.10602855682373	6.77390336990356
7.76288843154907	7.75395822525024	7.66570281982422	7.69194746017456	7.718825340271	7.75075531005859	7.77342081069946	7.68704700469971	7.69706344604492	7.66527128219604	7.86048793792725	7.70925283432007	7.73209619522095	7.94454193115234	7.74696111679077	7.72329139709473	7.79685163497925	7.64509773254395	7.64960765838623	7.76472139358521	7.75562334060669	7.75020742416382	7.7820782661438	7.83641910552979	7.68841981887817	7.73129034042358	7.66015386581421	7.64054107666016	7.73072576522827	7.76316595077515	7.79361581802368	7.65541696548462	7.72614812850952	7.6939115524292	7.67541170120239	7.79164838790894	7.6961555480957	7.71574449539185	7.62158107757568	7.70800447463989	7.69435930252075	7.68815279006958	7.65635681152344	7.80871725082397	7.67045927047729	7.66278600692749	7.66491460800171	7.65405130386353	7.62738656997681	7.73876476287842
7.75323820114136	7.57334756851196	7.7262134552002	6.61420917510986	7.48973369598389	7.64374876022339	7.48372983932495	7.57895994186401	7.42272090911865	7.75758600234985	7.7523021697998	7.43219947814941	6.9938063621521	7.88247346878052	7.31032800674438	6.66589879989624	7.68086099624634	7.02098846435547	7.55946350097656	7.57377624511719	7.50104570388794	7.51217746734619	6.76341104507446	7.83868551254272	7.00859260559082	6.64197969436646	7.73024129867554	6.95131635665894	7.61860227584839	7.06943511962891	7.5411548614502	6.6093864440918	6.57502508163452	7.50681591033936	7.43234395980835	7.39853048324585	7.48032331466675	7.32395315170288	7.57773303985596	7.41161966323853	7.32880735397339	7.26211881637573	7.51063871383667	7.03819704055786	7.39607715606689	7.47720813751221	7.47468233108521	7.66365385055542	7.52012968063354	6.78063678741455
7.50380420684814	7.6191349029541	7.8927788734436	7.7085485458374	7.13181114196777	6.96155118942261	6.86580610275269	7.62123870849609	7.62311506271362	7.64359092712402	7.76970195770264	7.81355428695679	7.77312803268433	7.09983253479004	7.58849573135376	7.51272439956665	6.71485757827759	7.61859178543091	7.95076894760132	7.64433002471924	7.73064517974854	7.66255950927734	7.33203411102295	7.12098026275635	7.57577657699585	7.58155155181885	7.40509033203125	7.76674747467041	7.61410570144653	6.60065603256226	7.48208713531494	7.64984083175659	7.71268320083618	6.7857494354248	7.69267082214355	7.64530420303345	7.53431797027588	6.86172819137573	7.67844533920288	6.86925077438354	7.71931457519531	7.7856502532959	7.60801219940186	7.45301246643066	7.53583812713623	7.89345121383667	7.82927799224854	7.59864807128906	7.64354133605957	7.62194442749023
6.95401573181152	7.14471387863159	7.23692798614502	7.06557655334473	6.91363382339478	6.9266562461853	6.6487135887146	6.7936224937439	6.89553308486938	7.41262865066528	6.82463407516479	6.73471975326538	7.02152681350708	6.99222755432129	6.86724805831909	6.63252735137939	7.0234227180481	6.85694313049316	7.00988149642944	6.72822380065918	7.10891199111938	7.09367179870605	7.0248589515686	6.88012599945068	6.93511343002319	6.94363784790039	6.57038307189941	6.75959253311157	6.78537464141846	6.71478223800659	6.90240001678467	6.95198774337769	6.8194055557251	6.81155443191528	6.7975378036499	6.60718679428101	6.81268739700317	6.72831296920776	7.28278684616089	6.85214233398438	6.69824838638306	6.6941065788269	7.18857431411743	6.61257171630859	6.75711488723755	6.87459325790405	7.06553030014038	7.09291696548462	6.9360408782959	6.740149974823
6.86951684951782	6.67259454727173	6.99891948699951	6.97001647949219	6.73406410217285	7.00135469436646	7.02787017822266	7.01538753509521	6.88245487213135	7.35088729858398	6.6695761680603	6.83659219741821	6.98370552062988	6.85169219970703	6.84562540054321	6.8847222328186	6.75698709487915	7.38250350952148	6.63458395004272	7.30207109451294	7.34204721450806	6.79964256286621	7.27625513076782	7.32829809188843	7.26064348220825	7.26543092727661	7.03629875183105	6.88119173049927	6.64012575149536	7.07051801681519	6.95881652832031	6.93319463729858	6.86654043197632	7.060546875	7.30142068862915	7.01486873626709	6.60854005813599	6.2944860458374	6.96889638900757	6.65063524246216	6.80534934997559	6.8748345375061	7.25095653533936	6.61771249771118	6.69679403305054	7.17397260665894	6.82123947143555	6.81329679489136	6.91090250015259	7.08378839492798
7.47425985336304	7.65525388717651	6.86563920974731	7.21756267547607	7.49464130401611	7.6001992225647	7.65594482421875	7.39208126068115	7.64289951324463	7.6422963142395	7.69675827026367	6.77386522293091	7.57818078994751	7.66459512710571	6.66918659210205	7.54434108734131	7.63994455337524	7.48471260070801	7.65936470031738	7.73195123672485	7.64319610595703	7.63649797439575	6.8731746673584	7.42334413528442	7.34066200256348	7.47664308547974	7.47184896469116	7.56164979934692	7.51000833511353	7.65680694580078	7.4130482673645	7.54032945632935	7.50449800491333	7.62972545623779	7.57109117507935	7.55042409896851	7.54617214202881	7.40698289871216	7.03224515914917	7.72127485275269	6.90394306182861	7.61037254333496	7.47114515304565	7.63624715805054	7.38424587249756	7.44644403457642	7.60722970962524	6.65247106552124	7.57532644271851	7.28894186019897
6.6702823638916	7.26309680938721	7.55918836593628	7.36355543136597	7.41610765457153	7.40072774887085	7.41138410568237	7.34340858459473	7.36206769943237	7.455894947052	7.50879907608032	6.95873022079468	6.78841495513916	7.7646918296814	7.5434718132019	7.45818424224854	6.64492559432983	7.4532265663147	7.37993955612183	7.44280910491943	7.3841381072998	7.46735668182373	7.58198356628418	7.45190906524658	7.34313297271729	7.50291872024536	7.45215463638306	7.3854455947876	6.86312961578369	7.54014158248901	7.38417434692383	7.44348192214966	7.35368537902832	6.89389038085938	7.25755882263184	7.32737922668457	7.40052080154419	6.93662357330322	7.33017015457153	7.23261499404907	7.29119110107422	6.85424137115479	6.77622890472412	6.72259187698364	6.94172716140747	7.34289598464966	6.69328832626343	6.89720010757446	7.34513854980469	7.34395980834961
7.66286182403564	7.60764789581299	7.55595254898071	7.66988372802734	7.53391170501709	7.58265399932861	7.49169778823853	7.56817817687988	7.42043447494507	7.61522388458252	7.43630599975586	7.53045606613159	7.47203922271729	7.771315574646	7.63426542282104	7.55712223052979	7.50116872787476	7.50443029403687	7.51414918899536	7.39891195297241	7.5592360496521	7.48400068283081	7.37235975265503	7.47954654693604	7.34861612319946	7.29360580444336	7.51939487457275	7.56070756912231	7.47372055053711	7.37478494644165	7.35337781906128	7.29580879211426	7.29725694656372	7.52856969833374	7.64225673675537	7.35183477401733	7.5174994468689	7.40957832336426	7.38210725784302	7.42135715484619	7.53009700775146	7.43063926696777	7.5693507194519	6.98706245422363	7.48215866088867	7.50140142440796	7.5545859336853	7.45785140991211	7.61482334136963	7.48991632461548
7.73638868331909	7.79290294647217	7.75166416168213	7.79368543624878	7.80808258056641	7.77688980102539	7.73286008834839	7.84955453872681	7.68039894104004	7.7572135925293	7.8271689414978	7.71060800552368	7.96199512481689	7.76242351531982	7.9415807723999	7.74229288101196	7.73937463760376	7.81410121917725	7.80108785629272	7.85273599624634	7.87076663970947	7.7334942817688	7.72632789611816	7.6609411239624	7.7665319442749	7.90737915039063	7.80426216125488	7.80730485916138	7.70994806289673	7.76285839080811	7.72190141677856	7.78766584396362	7.65206241607666	7.70475101470947	7.73230504989624	7.73254632949829	7.69445610046387	7.80282163619995	7.7082085609436	7.65758180618286	7.7786865234375	7.61624431610107	7.76438522338867	7.54040479660034	7.78303146362305	7.65024900436401	7.77737617492676	7.81730079650879	7.78688621520996	7.93573904037476
7.2877345085144	7.25246477127075	7.06486940383911	7.23917436599731	7.15757751464844	7.25100517272949	7.26822662353516	7.37359237670898	7.21494960784912	7.24870872497559	7.31340312957764	7.22538661956787	7.2877345085144	7.11660194396973	7.35013151168823	7.15664005279541	7.16657829284668	7.22000360488892	7.11451101303101	7.08145523071289	7.33487558364868	7.10325622558594	7.08863210678101	6.96079111099243	7.10298204421997	7.26547813415527	7.07667684555054	7.20887136459351	7.25046873092651	7.07353496551514	7.25309562683105	7.29181289672852	7.18418025970459	7.28176021575928	7.11819839477539	7.11216926574707	7.16127824783325	7.22115325927734	6.91852331161499	7.0795431137085	7.20363092422485	7.14656209945679	7.07382822036743	7.14752197265625	7.21125411987305	7.15676116943359	7.20809173583984	7.06246900558472	7.26990985870361	7.12733173370361
7.89709901809692	7.83710861206055	7.82238388061523	7.83877372741699	7.85646915435791	7.86789178848267	7.78015899658203	7.81694364547729	7.88267803192139	7.88200616836548	7.78323173522949	7.83391809463501	7.91477155685425	7.81396770477295	7.86385774612427	7.82372188568115	7.97068166732788	7.9360408782959	7.78242969512939	7.83614063262939	7.83780288696289	7.87570953369141	7.90650224685669	7.98325634002686	7.84711599349976	7.87290191650391	7.87387275695801	7.78214263916016	7.83478927612305	7.92330598831177	7.98658800125122	7.93242788314819	7.80493640899658	7.86644697189331	7.75315380096436	7.81073665618896	7.88769626617432	7.91172218322754	7.82284784317017	7.88512372970581	7.80929708480835	7.85947465896606	7.83023548126221	7.74778461456299	7.80275297164917	7.81583023071289	7.89140367507935	7.84545135498047	7.8420033454895	7.85915040969849
7.9899787902832	7.91233921051025	7.74800205230713	7.97081184387207	7.85734462738037	7.86903810501099	7.83865404129028	7.95864963531494	7.95432949066162	8.06468296051025	8.56211471557617	7.81771087646484	7.93925476074219	8.06333351135254	8.02168560028076	7.89970541000366	8.45785140991211	7.98662853240967	7.91555833816528	7.97412014007568	7.94989252090454	8.09541320800781	8.07569313049316	8.19384765625	7.94951200485229	7.85598516464233	8.04020690917969	8.04095840454102	8.00354671478271	7.85355806350708	8.04170799255371	7.88127040863037	7.96913146972656	7.83754444122314	7.80383920669556	8.25102996826172	8.00838756561279	7.87710618972778	7.67312240600586	7.94444799423218	7.92928075790405	7.875732421875	7.90706205368042	7.86584377288818	8.03378582000732	7.89189434051514	7.96620273590088	7.91073131561279	7.90266084671021	7.97252702713013
7.94377136230469	7.86281108856201	7.83941507339478	7.88499927520752	8.01699161529541	7.94410753250122	7.87910175323486	7.97392177581787	7.85850715637207	7.90193223953247	8.04300880432129	7.9181981086731	7.88707113265991	8.05910873413086	7.95616340637207	7.89685106277466	7.95486927032471	7.94435930252075	7.8694372177124	8.03726673126221	7.83845853805542	7.91633272171021	7.92684650421143	8.00367546081543	7.85076236724854	7.88282632827759	7.92627048492432	8.00462245941162	7.91413688659668	7.9538369178772	8.00719261169434	7.84425354003906	7.89792394638062	7.9279088973999	7.83679246902466	7.86381053924561	7.85405683517456	7.82887268066406	7.89927864074707	7.94608354568481	7.80713558197021	7.98333311080933	7.9191460609436	7.95615863800049	7.82824087142944	7.92898464202881	7.93465518951416	7.86262035369873	7.8254132270813	7.90026330947876
9.0599422454834	9.07842063903809	9.19807910919189	9.43824195861816	9.22409248352051	9.2238073348999	8.98806858062744	9.09426116943359	9.12215042114258	9.20357704162598	9.55629062652588	8.63711929321289	9.12270736694336	9.30332565307617	9.19705963134766	9.20596218109131	9.41333293914795	9.38279151916504	9.26121520996094	9.38239574432373	9.26004791259766	9.38383293151855	9.31887722015381	9.44059467315674	9.2074728012085	9.16672611236572	9.40203762054443	9.19437599182129	9.25662136077881	9.06602764129639	9.13449573516846	9.04508781433105	8.86605072021484	9.09558773040771	8.84851551055908	8.71429634094238	8.60635948181152	8.80021476745605	8.97706985473633	9.06280708312988	8.98237037658691	9.218430519104	9.14934253692627	9.17903423309326	9.18670177459717	8.95838737487793	9.19465351104736	9.18038368225098	8.63115978240967	8.97654724121094
8.52959728240967	9.075364112854	8.83826923370361	8.9895076751709	8.35347366333008	8.91396713256836	8.20479774475098	8.99977016448975	9.23057651519775	8.92985343933105	8.51369667053223	8.54572772979736	8.95732975006104	9.1197509765625	8.40694904327393	9.08653736114502	8.82648944854736	9.01694965362549	8.8325662612915	8.60829067230225	8.52788734436035	8.50871849060059	8.96813297271729	8.49337482452393	8.97685432434082	8.4661111831665	8.36453247070313	8.84678268432617	8.91034126281738	8.0715503692627	8.71610355377197	8.4022274017334	8.5863733291626	8.84977531433105	8.38309669494629	8.93193531036377	8.4831018447876	8.52573108673096	8.46310138702393	9.09558773040771	9.01110458374023	8.89154815673828	9.228759765625	8.18814086914063	9.17871761322021	8.46677875518799	9.16181659698486	8.50068950653076	9.0718822479248	8.84037590026855
7.181471824646	7.04060220718384	7.08314418792725	6.9776554107666	7.15624618530273	7.27035284042358	7.17975282669067	7.16244506835938	7.22057867050171	7.10792207717896	7.047119140625	7.22924661636353	7.10544204711914	7.10133504867554	7.15008068084717	6.77631711959839	7.14952707290649	7.17716121673584	6.80079650878906	6.83908843994141	6.79570770263672	7.45386934280396	7.13213157653809	6.74198627471924	7.11109447479248	7.17750787734985	7.16964483261108	7.15932655334473	6.78981161117554	7.1046576499939	7.22993755340576	6.76999425888062	7.20145177841187	7.23573017120361	7.05068922042847	7.04848051071167	6.97330617904663	7.03660821914673	7.06374597549438	6.94154787063599	7.17716121673584	7.11607599258423	7.22510242462158	7.20194292068481	7.05823612213135	7.20625925064087	7.07070255279541	6.68628454208374	7.07129287719727	7.11106061935425
7.2870397567749	7.2101845741272	6.87722158432007	7.28970050811768	7.25168704986572	7.49965953826904	6.97364854812622	7.14404439926147	7.23144388198853	7.35003471374512	7.07243394851685	7.16172742843628	7.18802785873413	7.24524116516113	6.85422706604004	7.30726051330566	6.89308452606201	7.58078813552856	7.34254121780396	7.39236259460449	7.1255464553833	6.85107612609863	7.53954029083252	7.40003681182861	7.23957490921021	7.33229684829712	6.96156597137451	7.21584892272949	7.27313232421875	7.10721015930176	7.19912433624268	7.00130081176758	7.09926605224609	7.36858415603638	7.15733575820923	7.34334945678711	7.13023710250854	6.88644456863403	7.23862314224243	6.95144939422607	7.08972835540771	6.93864488601685	7.24885559082031	7.22279453277588	7.00877046585083	7.03422737121582	7.35905742645264	7.252197265625	6.88368701934814	7.21590185165405
8.18309879302979	8.15078735351563	8.12729930877686	8.18150043487549	8.1450719833374	8.18418025970459	8.17600440979004	8.12437343597412	8.12453651428223	8.10119724273682	8.13193893432617	8.20717620849609	8.17067241668701	8.18395233154297	8.13846015930176	8.21635055541992	8.24383163452148	8.14684104919434	8.14304637908936	8.19529056549072	8.17397212982178	8.24395561218262	8.224196434021	8.16019821166992	8.12411308288574	8.17623615264893	8.08831310272217	8.08260631561279	8.17166805267334	8.20905876159668	8.20455360412598	8.19821739196777	8.17776775360107	8.14323329925537	8.08396816253662	8.11166572570801	8.17443752288818	8.11226940155029	8.18104267120361	8.10092163085938	8.12535095214844	8.15947723388672	8.16432285308838	8.11474418640137	8.1699686050415	8.05797004699707	8.09212398529053	8.12872219085693	8.07718658447266	8.10591888427734
8.4092903137207	8.4827880859375	8.55039978027344	8.56184005737305	8.49166965484619	8.56091022491455	8.60851573944092	8.55014228820801	8.39054679870605	8.49269104003906	8.30068206787109	8.45216941833496	8.51328372955322	8.58814811706543	8.6219654083252	8.49147415161133	8.37750625610352	8.46825885772705	8.47157001495361	8.48073959350586	8.47690391540527	8.50079917907715	8.67000484466553	8.34224510192871	8.51384353637695	8.53145313262939	8.40812110900879	8.48217296600342	8.59276485443115	8.49133396148682	8.60214710235596	8.47396850585938	8.35529804229736	8.44269943237305	8.38505172729492	8.36584377288818	8.2932300567627	8.34034538269043	8.46137809753418	8.26841449737549	8.32717514038086	8.47655582427979	8.45993518829346	8.48422908782959	8.52335643768311	8.42447280883789	8.36456966400146	8.34793472290039	8.48626041412354	8.44856739044189
8.31896018981934	8.33545780181885	8.28028202056885	8.32064437866211	8.37432670593262	8.428879737854	8.35740089416504	8.39127063751221	8.297607421875	8.3463134765625	8.40759468078613	8.35015106201172	8.35877227783203	8.28212356567383	8.40098667144775	8.4012451171875	8.34240341186523	8.34515762329102	8.29398059844971	8.34925842285156	8.33947086334229	8.37535285949707	8.36099052429199	8.3315896987915	8.38735389709473	8.33761882781982	8.34652900695801	8.31735324859619	8.34818840026855	8.40017509460449	8.42124176025391	8.40107250213623	8.35466575622559	8.34291553497314	8.29950714111328	8.39269733428955	8.39567565917969	8.34613800048828	8.39717483520508	8.39324188232422	8.35399341583252	8.32467365264893	8.36231327056885	8.30185413360596	8.33126544952393	8.29479694366455	8.33615970611572	8.3019847869873	8.31109619140625	8.31234645843506
7.72478342056274	7.72632789611816	7.77156543731689	7.81959009170532	7.7374472618103	7.76131105422974	7.78630399703979	7.64369916915894	7.6410870552063	7.85428190231323	7.69012498855591	7.72529888153076	7.69812679290771	7.93709135055542	7.79234981536865	7.84227228164673	7.52701091766357	7.67840003967285	7.65603113174438	7.71763706207275	7.70838689804077	7.79758596420288	7.82397603988647	7.72994995117188	7.66993951797485	7.80969429016113	7.76621961593628	7.62190294265747	7.80122518539429	7.72220611572266	7.7019476890564	7.66915893554688	7.7037467956543	7.58600187301636	7.71784496307373	7.74936532974243	7.63137292861938	7.58022928237915	7.76069402694702	7.56002616882324	7.77748489379883	7.70000219345093	7.7215633392334	7.77474308013916	7.73334169387817	7.68801021575928	7.66482973098755	7.70845508575439	7.71791982650757	7.72769594192505
8.01761722564697	8.03913593292236	8.02657413482666	8.03394603729248	8.10568046569824	8.08660888671875	8.10195350646973	8.03846073150635	8.01699161529541	8.04253578186035	8.0415506362915	8.05598926544189	8.08282089233398	8.11517810821533	8.05215549468994	8.03039741516113	8.08421897888184	8.01114749908447	8.05426788330078	8.06382083892822	8.07623958587646	8.18757724761963	8.22708892822266	8.04894638061523	8.02836799621582	8.03559017181396	7.9413423538208	8.01426887512207	8.03076171875	8.17914962768555	8.07885551452637	8.10568046569824	7.99176216125488	8.11915683746338	8.04123497009277	8.06393337249756	8.07957935333252	7.98365783691406	8.08343124389648	8.05203914642334	8.0222225189209	8.00957870483398	8.06643772125244	8.12208461761475	8.11690616607666	8.02370548248291	7.99857330322266	8.02743148803711	8.01790904998779	8.07736778259277
7.86275148391724	7.98092985153198	7.81312036514282	7.87584209442139	7.88077354431152	7.9236478805542	7.903968334198	7.89151525497437	7.9160852432251	7.96171998977661	7.88736391067505	7.88601684570313	7.92460489273071	8.03710746765137	7.93498802185059	7.8328857421875	8.06099987030029	7.91440677642822	7.91494035720825	7.99353742599487	7.90425539016724	7.91545248031616	7.88133335113525	7.86226272583008	7.90338325500488	7.87631034851074	7.85838079452515	7.8604097366333	7.88476133346558	7.87532758712769	7.88634395599365	7.86596822738647	7.95217227935791	7.85832643508911	7.81551790237427	7.84418487548828	7.89188861846924	7.85252285003662	7.88685131072998	7.89951944351196	7.90211725234985	7.87105894088745	7.85290050506592	7.93098449707031	7.80323839187622	7.87429046630859	7.83842086791992	7.82945156097412	7.83353614807129	7.83950328826904
7.36089611053467	7.47994947433472	7.43939590454102	7.43877983093262	7.24216842651367	7.43625831604004	7.50513648986816	7.3910231590271	7.37923288345337	7.41445541381836	7.21399545669556	7.40524387359619	7.3849983215332	7.61908292770386	7.40062427520752	7.34020614624023	6.92902565002441	6.49881076812744	7.2709813117981	6.53676748275757	7.24298858642578	7.35018968582153	7.34419584274292	7.51822423934937	7.40202045440674	7.43700504302979	7.40469694137573	6.65802335739136	7.28600692749023	7.26498317718506	7.48582077026367	7.2372670173645	7.23807144165039	7.34437274932861	7.28539991378784	7.30839347839355	7.29521512985229	7.27978086471558	7.29448843002319	7.03478860855103	7.33583879470825	7.15775871276855	7.20927381515503	7.19846487045288	7.25491046905518	7.25379800796509	7.23929929733276	7.26313877105713	7.39162302017212	7.29666519165039
8.53365802764893	8.43250465393066	8.46193313598633	8.52601623535156	8.56081485748291	8.56279277801514	8.45246124267578	8.47535133361816	8.45724582672119	8.48330211639404	8.6060266494751	8.58638477325439	8.50130558013916	8.5850772857666	8.49123573303223	8.50272750854492	8.61805820465088	8.48414325714111	8.57432079315186	8.58971500396729	8.55697727203369	8.62492084503174	8.57589149475098	8.54355907440186	8.51485347747803	8.50138759613037	8.51921081542969	8.50003051757813	8.51539707183838	8.57715892791748	8.49497509002686	8.52984046936035	8.48532390594482	8.49480819702148	8.44725131988525	8.50654602050781	8.51683902740479	8.47706317901611	8.53703784942627	8.56722640991211	8.48933982849121	8.51197719573975	8.50033283233643	8.49778652191162	8.5041036605835	8.52239227294922	8.46797752380371	8.46083736419678	8.46034145355225	8.48164367675781
8.14965057373047	8.09401702880859	8.10472583770752	8.06677341461182	8.11730480194092	8.11337471008301	8.16790771484375	8.0601692199707	7.98831796646118	8.02218055725098	8.040602684021	8.05717182159424	8.00423526763916	8.17429256439209	8.09394645690918	8.14940357208252	8.1303014755249	8.07525444030762	7.97182750701904	8.0392951965332	7.9920449256897	8.02354049682617	8.10226249694824	8.08095073699951	8.03354454040527	7.99641513824463	8.10930824279785	7.9925799369812	8.00573825836182	8.1507568359375	8.14069652557373	7.97575330734253	7.95685005187988	8.02938365936279	7.96022796630859	8.03913593292236	8.1248950958252	8.05625629425049	8.05770397186279	8.03802394866943	8.05541610717773	8.02873420715332	8.09092807769775	8.00333118438721	8.05625629425049	8.07616710662842	8.0963888168335	7.96032333374023	8.07368183135986	8.08001327514648
6.82848930358887	6.93496322631836	6.96597385406494	7.26330471038818	6.53227090835571	7.50374984741211	7.35449266433716	7.30341196060181	7.36010074615479	7.52596426010132	6.89938688278198	7.44944763183594	6.81709098815918	7.4609580039978	6.88512229919434	7.4544939994812	7.41669034957886	7.42693376541138	7.24794864654541	7.26467609405518	6.74201488494873	7.22991228103638	7.46170854568481	7.06873273849487	7.4743766784668	6.75371408462524	6.93083524703979	7.34052324295044	7.365562915802	7.39276742935181	7.42785930633545	7.07033252716064	7.51405620574951	7.30965137481689	7.28080606460571	7.00956344604492	6.58856296539307	7.32413816452026	7.54263877868652	6.86395883560181	7.17866325378418	7.34285688400269	7.05728578567505	7.02828645706177	7.3356785774231	7.28681564331055	7.15582180023193	7.31739473342896	7.26019048690796	7.41150188446045
7.00229549407959	7.75147914886475	7.53789472579956	7.2709813117981	7.13219547271729	7.19821691513062	6.83932065963745	7.61525535583496	7.73685836791992	7.48335886001587	7.13991069793701	6.98280906677246	7.43231153488159	7.6997594833374	7.0787467956543	7.70236158370972	7.23294544219971	7.24132251739502	6.94802141189575	7.01770114898682	6.97063970565796	6.53858613967896	7.24412870407104	7.0687050819397	7.58006906509399	6.8285436630249	7.03937435150146	7.32399415969849	6.99622678756714	6.86716461181641	7.11491107940674	7.10588455200195	7.01699161529541	7.24910068511963	6.76823854446411	6.97564315795898	6.87741184234619	7.00091123580933	6.93404388427734	7.2581582069397	7.81906986236572	7.50092220306396	7.68456697463989	6.78935527801514	7.25115156173706	6.7684531211853	7.4129810333252	7.09940433502197	7.5905966758728	7.44933938980103
6.75164079666138	7.49557209014893	7.26085805892944	7.14727449417114	6.40805339813232	7.20319604873657	6.90566635131836	7.3939962387085	7.69087791442871	7.35395479202271	6.93405389785767	6.8993935585022	7.28569221496582	7.29821968078613	7.06922483444214	7.58024072647095	7.42147207260132	7.38374376296997	6.95971393585205	7.02543878555298	6.9522500038147	7.02054643630981	7.25512790679932	7.25616407394409	7.51211023330688	6.55249786376953	7.02448558807373	7.45183229446411	7.06389617919922	6.73107433319092	7.08962249755859	6.81782293319702	6.82612037658691	7.4489688873291	6.79563474655151	6.94051647186279	6.82170057296753	6.86986494064331	6.89824247360229	7.17382717132568	7.64905214309692	7.26467609405518	7.67565011978149	6.91197729110718	7.1371955871582	6.87158441543579	7.49050617218018	6.87836074829102	7.45671510696411	7.23512411117554
7.82180833816528	6.8757004737854	7.41540765762329	6.65494728088379	7.70047855377197	7.7119927406311	7.57422828674316	7.708420753479	7.51860618591309	7.74820375442505	7.51472043991089	7.67001390457153	7.75485277175903	7.75587463378906	7.65772485733032	7.53274154663086	7.524733543396	7.33215570449829	7.42727518081665	7.63415479660034	7.34386157989502	7.3758282661438	7.57694005966187	7.78022384643555	7.49629306793213	7.45996522903442	7.57027435302734	7.4368143081665	7.68452215194702	6.70458507537842	7.43941164016724	7.60946655273438	7.66656494140625	7.3962516784668	7.46952724456787	7.54863500595093	7.52680444717407	7.64744186401367	7.54210329055786	7.6207709312439	7.59067487716675	7.39098787307739	7.60553121566772	7.50242710113525	7.51771020889282	7.42834520339966	7.55348253250122	7.39925813674927	7.48942422866821	6.82220888137817
8.16625213623047	8.14622116088867	8.13417720794678	8.18006896972656	8.38073539733887	8.2101583480835	8.2262134552002	8.17779636383057	8.19105911254883	8.1798677444458	8.16441249847412	8.17105293273926	8.1713171005249	8.20379447937012	8.23375701904297	8.15539646148682	8.17554092407227	8.18788719177246	8.27091121673584	8.1775369644165	8.1841516494751	8.19173049926758	8.28784656524658	8.16536331176758	8.13795471191406	8.18864727020264	8.19181442260742	8.14304637908936	8.12525367736816	8.18783092498779	8.22963047027588	8.1346549987793	8.12103462219238	8.18312740325928	8.14138698577881	8.11102676391602	8.15454578399658	8.213942527771	8.15673065185547	8.07463359832764	8.09032821655273	8.1862211227417	8.17626476287842	8.18218612670898	8.16949844360352	8.11942100524902	8.1332836151123	8.1168737411499	8.10229682922363	8.15917587280273
7.25224590301514	7.38467597961426	7.16843843460083	7.19063997268677	7.25180864334106	7.25476551055908	7.360915184021	7.33643960952759	7.43340158462524	7.29203462600708	7.20188856124878	7.28420495986938	7.24797344207764	6.98038625717163	6.87132024765015	7.14448070526123	7.29318571090698	7.24044942855835	6.89090919494629	6.32572031021118	7.18312740325928	7.19066762924194	7.38201713562012	7.29714727401733	7.35934209823608	7.30738925933838	7.24617862701416	7.2886962890625	7.08332347869873	7.21216106414795	7.321702003479	6.61818838119507	7.2677583694458	7.33972978591919	7.24308776855469	7.25377416610718	7.28228235244751	7.2717022895813	7.21529388427734	7.13113737106323	7.1885347366333	7.20989036560059	7.21756267547607	6.66497325897217	7.32446765899658	7.4256157875061	7.21021127700806	6.94674301147461	7.19934368133545	7.27948427200317
7.79222345352173	7.82449674606323	7.80704069137573	7.86920833587646	7.81682443618774	7.83062076568604	7.83582353591919	7.79952669143677	7.92791414260864	7.75643825531006	7.81087064743042	7.85568284988403	7.82027387619019	7.64939308166504	7.83060169219971	7.79591464996338	7.85961246490479	7.74349403381348	7.81688404083252	7.86919641494751	7.85798358917236	7.88327503204346	7.85801362991333	7.81314706802368	7.82093667984009	7.77382278442383	7.7654972076416	7.82292604446411	7.76315069198608	7.72088670730591	7.84026288986206	7.8501558303833	7.93514442443848	7.89177703857422	7.8199782371521	7.86919069290161	7.88242769241333	7.92522430419922	7.7988920211792	7.77989196777344	7.87755584716797	7.88262701034546	7.8691201210022	7.89734125137329	7.84492444992065	7.85704278945923	7.79782152175903	7.91088056564331	7.83602666854858	7.87905550003052
7.76652431488037	7.6749439239502	7.78565740585327	7.76610040664673	7.90905857086182	7.72737836837769	7.64620780944824	7.72296285629272	7.89579248428345	7.70066928863525	7.81201028823853	7.7313871383667	7.7502613067627	7.80979537963867	7.71278429031372	7.65841197967529	7.90600633621216	7.71446371078491	7.84718990325928	7.87434864044189	7.85425758361816	7.98211288452148	8.00530910491943	7.67797183990479	7.67452144622803	7.67566823959351	7.70021915435791	7.83574151992798	7.78680801391602	7.81181621551514	7.75995492935181	7.68696689605713	7.68985891342163	7.83086442947388	7.64733409881592	7.68405485153198	7.67953681945801	7.6912670135498	7.65795421600342	7.69507884979248	7.61865472793579	7.65210103988647	7.70954132080078	7.77295207977295	7.70657253265381	7.8779354095459	7.75008392333984	7.72283124923706	7.69903087615967	7.66301250457764
6.97574424743652	6.82499074935913	7.02036142349243	6.64794969558716	6.94492149353027	7.01502418518066	6.92444467544556	6.88727378845215	7.07073974609375	7.02374601364136	6.84404182434082	7.11132955551147	6.90610313415527	6.84217023849487	6.92316102981567	6.97911548614502	6.99894762039185	6.95980930328369	7.03818273544312	7.10458946228027	7.10940980911255	6.91879558563232	6.96342897415161	6.52256679534912	6.51436185836792	6.99910449981689	6.87614870071411	6.83693790435791	6.98176860809326	6.93222999572754	6.93378591537476	6.99235010147095	7.21682548522949	7.07426786422729	6.77090358734131	6.88122463226318	6.86038589477539	7.09443616867065	6.90252733230591	6.78326749801636	6.9781665802002	7.11677360534668	7.03398656845093	6.98801469802856	6.91797256469727	7.07943439483643	6.98045349121094	6.95776033401489	7.14432525634766	6.98172330856323
7.94795322418213	7.88957071304321	7.9287543296814	7.95348930358887	7.8057656288147	7.94909238815308	7.95981884002686	7.91150903701782	7.9666953086853	7.88445568084717	7.96718740463257	7.98704481124878	7.88668251037598	7.97491216659546	7.96623563766479	7.94442844390869	8.04072093963623	7.81697654724121	7.93344163894653	7.92060327529907	8.01262664794922	7.97725248336792	7.90925645828247	7.86668300628662	7.88363885879517	7.96408033370972	7.80662775039673	7.85095834732056	7.9173321723938	7.92425346374512	7.89311218261719	7.88704299926758	7.85603380203247	7.96957874298096	7.76891899108887	7.77849864959717	7.90842056274414	7.86012840270996	7.93727731704712	7.71208524703979	7.82925224304199	7.86473035812378	7.90377330780029	7.84087753295898	7.94161081314087	7.80887222290039	7.85675287246704	7.77315711975098	7.86447525024414	7.90875816345215
9.3134880065918	9.19468116760254	9.31090545654297	9.15830230712891	9.21961116790771	9.19540119171143	9.24538898468018	9.32226085662842	9.33334636688232	9.26000022888184	9.27950763702393	9.19653511047363	9.32611083984375	8.8564567565918	9.27471160888672	9.1241455078125	9.40164184570313	9.28255462646484	9.30792331695557	9.18542861938477	9.22677993774414	9.08753299713135	9.25161361694336	9.22070980072021	9.34354686737061	9.19150733947754	9.28800296783447	9.34334945678711	9.27909660339355	9.22230052947998	9.28271293640137	9.33326625823975	9.28938865661621	9.20447254180908	9.30362796783447	9.33759880065918	9.25338649749756	9.37313270568848	9.18135738372803	9.19675636291504	9.26927947998047	9.25336265563965	9.35096454620361	9.3068323135376	9.26543140411377	9.32081031799316	9.31192302703857	9.3434476852417	9.27351093292236	9.28422737121582
7.24341011047363	7.36878871917725	7.35823965072632	7.41498994827271	6.69981098175049	7.39315366744995	7.22300243377686	7.32864475250244	7.29216766357422	7.51156234741211	7.06292009353638	7.21200084686279	7.2869725227356	7.3749680519104	7.16595602035522	7.42155456542969	7.07320499420166	7.2674298286438	7.21045207977295	7.130784034729	7.22768115997314	7.10632705688477	7.2303466796875	7.25803852081299	7.21561098098755	7.40126276016235	7.31567668914795	7.36063146591187	7.25034666061401	7.09149122238159	7.34151363372803	7.09184265136719	7.16799640655518	7.2100510597229	7.35218238830566	7.18562698364258	7.09680557250977	7.22383308410645	7.26892900466919	7.15390634536743	7.2303466796875	7.10988235473633	7.34645080566406	7.14872598648071	7.23248767852783	7.36735582351685	7.28784656524658	7.21682548522949	7.29961633682251	7.31154203414917
7.65676879882813	7.66633987426758	7.72890520095825	7.68632316589355	7.56149482727051	7.7092022895813	7.79744052886963	7.62119722366333	7.47960424423218	7.50272750854492	7.41798639297485	7.56640195846558	7.58935737609863	7.8497633934021	7.68467473983765	7.62178897857666	7.41146802902222	7.58696985244751	7.62204837799072	7.63134241104126	7.44516801834106	7.64624691009521	7.51160287857056	7.63073301315308	7.58307409286499	7.55423450469971	7.48348760604858	7.59900903701782	7.53960275650024	7.43216705322266	7.58511066436768	7.47987747192383	7.50474262237549	7.31871032714844	7.59473514556885	7.4105749130249	7.48094081878662	7.40555143356323	7.52505779266357	7.4453706741333	7.49144554138184	7.40003681182861	7.50272750854492	7.5425763130188	7.46426582336426	7.5284538269043	7.53178548812866	7.56294679641724	7.68617153167725	7.57407760620117
7.70369529724121	7.7428035736084	7.59683895111084	7.61967754364014	7.63942670822144	7.58626079559326	7.70168876647949	7.58774471282959	7.68934440612793	7.63293266296387	7.63103771209717	7.69681072235107	7.57946348190308	7.59990501403809	7.74392509460449	7.46524906158447	7.76740837097168	7.70481109619141	7.55053424835205	7.662672996521	7.58348226547241	7.71933937072754	7.62153959274292	7.78474569320679	7.4871244430542	7.63139295578003	7.59407186508179	7.60300350189209	7.58913373947144	7.5689640045166	7.53277969360352	7.67968225479126	7.61649656295776	7.6028733253479	7.54502248764038	7.43876361846924	7.69294357299805	7.60685396194458	7.49468326568604	7.63174819946289	7.60386943817139	7.54281282424927	7.61874866485596	7.47652721405029	7.60257005691528	7.48320198059082	7.53464794158936	7.55299663543701	7.63123083114624	7.64842844009399
7.48736476898193	7.40327501296997	7.39684438705444	7.69740390777588	7.63864898681641	7.7307825088501	7.74356460571289	7.63822937011719	7.51914501190186	7.66377639770508	7.76987934112549	7.72096920013428	7.76555681228638	7.65642404556274	7.72187662124634	7.59883403778076	7.75237131118774	7.46674919128418	7.3977837562561	7.37810707092285	7.40445756912231	7.52286148071289	7.64939308166504	7.98943185806274	7.62954187393188	7.43748092651367	7.58396911621094	7.5698070526123	7.48371553421021	7.7363805770874	7.64167261123657	7.56498527526855	7.46296691894531	7.49611282348633	7.42907381057739	7.59927177429199	7.47029304504395	7.57051944732666	7.72107648849487	7.76179265975952	7.42623472213745	7.47522068023682	7.60154962539673	7.62418937683105	7.49052047729492	7.49324893951416	7.55402851104736	7.55112028121948	7.77595233917236	7.65408039093018
6.87053442001343	6.94078493118286	7.25149202346802	7.33801794052124	7.21093368530273	7.2465968132019	6.69664335250854	6.64566612243652	7.24792432785034	6.6068320274353	7.16116762161255	6.75574207305908	7.32461166381836	7.12663745880127	6.90512895584106	7.00314569473267	7.30024766921997	7.33803796768188	6.80451488494873	7.27445793151855	6.98612356185913	7.25183296203613	7.15760612487793	6.97846984863281	6.99660015106201	7.26641988754272	7.2713303565979	6.62000751495361	6.65306425094604	6.90330934524536	6.63288068771362	6.67305088043213	7.21719408035278	6.7066216468811	6.85285425186157	6.60572862625122	6.97855854034424	6.83200073242188	6.72900342941284	7.20360374450684	7.18312740325928	7.17087554931641	6.68380260467529	6.74315881729126	6.83550786972046	7.23085737228394	7.38124132156372	6.95747137069702	7.19401454925537	6.76169633865356
7.36099100112915	7.34594202041626	7.17426347732544	7.41072654724121	7.33909368515015	7.41158580780029	7.04227161407471	7.44341945648193	7.48167181015015	7.92437744140625	7.38585662841797	7.42152166366577	7.55920028686523	6.973313331604	7.32296323776245	7.46478748321533	7.21023845672607	7.50157976150513	7.34066200256348	7.47447872161865	7.36195421218872	7.21388959884644	7.05061149597168	7.20669078826904	7.33469486236572	7.3290114402771	7.31071472167969	7.34968519210815	7.27646160125732	7.29318571090698	7.42621850967407	7.09725713729858	7.18875980377197	7.37890625	7.52695941925049	7.17446708679199	7.35168027877808	7.3670015335083	7.36316061019897	7.20615100860596	7.47999238967896	7.31052350997925	7.25983285903931	7.4015040397644	7.43219947814941	6.98877716064453	7.39376831054688	7.26890563964844	7.16178703308105	7.45565176010132
7.8686089515686	7.80595588684082	7.79211854934692	7.86649417877197	7.75148677825928	7.8626856803894	7.86998796463013	7.91453886032104	7.94348955154419	7.85598516464233	7.88403606414795	7.93873500823975	7.85584020614624	8.01870059967041	7.87075471878052	7.83247709274292	7.90437459945679	7.81653308868408	7.92268371582031	7.90723371505737	7.77228498458862	7.81358098983765	7.81580352783203	7.86609220504761	7.88708829879761	7.82222032546997	7.82143497467041	7.87602710723877	7.82329177856445	7.76078414916992	7.9069972038269	7.86823272705078	7.84761571884155	7.88436460494995	7.83530378341675	7.85197353363037	7.78159761428833	7.83966016769409	7.84989213943481	7.79451608657837	7.89747858047485	7.87290191650391	7.87296009063721	7.98193168640137	7.74753618240356	7.80223321914673	7.85286998748779	7.86166572570801	7.81573724746704	7.8737678527832
7.69147062301636	7.66579675674438	7.63670873641968	7.6344165802002	7.58757638931274	7.80323171615601	7.46955680847168	7.56301784515381	7.65611743927002	7.62819480895996	7.56591844558716	7.57525730133057	7.63464832305908	7.44835090637207	7.64065027236938	7.59006118774414	7.54479932785034	7.56014585494995	7.60371780395508	7.57851314544678	7.55863666534424	7.55231523513794	7.57553434371948	7.71243906021118	7.60208177566528	7.55787992477417	7.64182090759277	7.60385847091675	7.5629825592041	7.52137327194214	7.6313624382019	7.60623073577881	7.62654542922974	7.59319734573364	7.60675764083862	7.55969142913818	7.67108964920044	7.65904092788696	7.5941162109375	7.65007448196411	7.62416839599609	7.65122938156128	7.65618467330933	7.60770177841187	7.5392894744873	7.61811065673828	7.62541532516479	7.58610343933105	7.6007661819458	7.68030834197998
8.0460262298584	8.02205657958984	7.95595216751099	8.05728530883789	8.04143238067627	8.05823612213135	8.04111576080322	8.11919021606445	8.02440357208252	8.03209495544434	8.12898063659668	8.07364463806152	7.99701929092407	8.15917587280273	8.12846374511719	7.95371150970459	8.27160930633545	7.95801877975464	8.07390117645264	8.12352466583252	8.18052768707275	8.03434753417969	8.11203479766846	8.35310840606689	7.87569761276245	8.0772590637207	7.90525054931641	8.00328826904297	8.04099750518799	8.26391983032227	7.98918294906616	8.09867858886719	8.0172004699707	8.06088638305664	7.95370149612427	8.22960472106934	8.04289054870605	8.1219539642334	8.11112785339355	8.3869800567627	8.00277042388916	8.038818359375	7.92844724655151	7.88095664978027	8.04461860656738	7.94800186157227	7.93617677688599	7.92464637756348	7.94250392913818	7.97833585739136
7.84753561019897	7.83194017410278	7.83574151992798	7.84048271179199	7.84422874450684	7.90310621261597	7.89720344543457	7.81104516983032	7.78909397125244	7.83119106292725	7.75782871246338	7.83870410919189	7.82780838012695	8.01346969604492	7.86917877197266	7.80112934112549	7.87691593170166	7.75955438613892	7.77568340301514	7.7839822769165	7.8491735458374	7.88592624664307	7.83208703994751	7.84185981750488	7.76743793487549	7.86495590209961	7.83437633514404	7.74065494537354	7.8260555267334	7.80421447753906	7.84538316726685	7.82083177566528	7.78864908218384	7.76143932342529	7.74955081939697	7.74550437927246	7.86291790008545	7.76579523086548	7.81375455856323	7.75303888320923	7.79726076126099	7.80036640167236	7.79699039459229	7.81432104110718	7.82052326202393	7.7628436088562	7.7396354675293	7.78761625289917	7.77832508087158	7.83635568618774
7.39722728729248	7.28978967666626	7.34429407119751	7.39790534973145	7.71781206130981	6.56386566162109	7.52456474304199	7.30107355117798	6.90489673614502	7.42789173126221	7.15227270126343	7.23907423019409	6.8942289352417	7.03634595870972	6.90355777740479	6.66657304763794	7.38465785980225	7.30189752578735	7.45281362533569	6.53443431854248	7.35024785995483	7.48205852508545	7.67359209060669	7.09819555282593	7.26526594161987	7.37916040420532	7.39310121536255	7.46460866928101	7.38460445404053	7.06247711181641	7.37710571289063	7.42089605331421	7.31622219085693	6.94196271896362	7.26228475570679	7.31340312957764	7.37652206420898	7.26705455780029	7.3183765411377	7.3181676864624	7.22878503799438	7.22180509567261	7.29420137405396	7.52290058135986	6.80336570739746	7.45745801925659	7.26142930984497	7.47152662277222	7.23962497711182	7.32395315170288
7.31016206741333	7.43741750717163	7.18935012817383	7.32637691497803	7.15286922454834	7.34427452087402	7.65613651275635	7.40238189697266	7.52549839019775	7.34273862838745	7.17759418487549	7.47237586975098	7.283278465271	6.94275188446045	7.53573703765869	7.30228757858276	7.15935659408569	7.22842597961426	7.26422739028931	7.33241844177246	7.40318918228149	7.21396923065186	6.99274349212646	7.1877179145813	7.21378326416016	7.10195302963257	6.90144729614258	7.48716688156128	7.12720203399658	7.28035068511963	7.04547929763794	7.45898532867432	7.42834520339966	7.27258396148682	7.07096099853516	7.34713459014893	7.28361797332764	7.27558755874634	7.30843639373779	7.20357656478882	7.30207109451294	7.27070188522339	7.15201282501221	7.17571449279785	7.47011613845825	7.16539287567139	7.19145107269287	6.76273107528687	7.19231653213501	7.46504068374634
7.82206344604492	7.77037334442139	7.66074228286743	7.75013017654419	7.69464921951294	7.78931999206543	7.81448745727539	7.7106671333313	7.84959125518799	7.94243955612183	7.84481859207153	7.82123184204102	7.71222877502441	7.90153455734253	7.8669605255127	7.78150415420532	7.87352418899536	7.71136856079102	7.69029378890991	7.7881965637207	7.72369384765625	7.73235368728638	7.6943507194519	7.72859716415405	7.74569129943848	7.75624799728394	7.70131731033325	7.67002296447754	7.72106838226318	7.81955051422119	7.83258533477783	7.85342454910278	7.68581342697144	7.64622735977173	7.75269365310669	7.71719598770142	7.64373874664307	7.74519205093384	7.78080701828003	7.69590187072754	7.70427942276001	7.62589883804321	7.67623615264893	7.49990701675415	7.80569124221802	7.78397512435913	7.68664503097534	7.72374296188354	7.6740984916687	7.74962043762207
7.9119348526001	7.91530990600586	7.79093217849731	7.77327442169189	7.89890623092651	7.86869716644287	7.92935228347778	7.8462381362915	8.02003002166748	7.84016895294189	7.9201283454895	7.82004356384277	7.88072776794434	7.91367626190186	7.92440319061279	7.65825939178467	7.79656028747559	7.81919527053833	7.83674192428589	7.81433439254761	7.95465230941772	7.8353419303894	7.75811672210693	7.79878854751587	7.89264535903931	7.75011491775513	7.8349289894104	7.8207859992981	7.8685622215271	7.80551433563232	7.83355522155762	7.81115913391113	7.95996618270874	7.78900241851807	7.74199438095093	7.84911203384399	7.86161804199219	7.98844766616821	7.7424578666687	7.7977728843689	7.82372856140137	7.85988235473633	7.77762269973755	7.82241010665894	7.82678079605103	7.74932670593262	7.80095052719116	7.80252075195313	7.90551519393921	7.87904405593872
7.67361974716187	7.70290422439575	7.6943244934082	7.59660816192627	7.87387275695801	7.69113445281982	7.82977342605591	7.63679885864258	7.56087446212769	7.60394525527954	7.72286415100098	7.68359613418579	7.84407329559326	7.74547290802002	7.68996572494507	7.61190366744995	7.35187339782715	7.93466520309448	7.52275705337524	7.65507125854492	7.60914611816406	7.73910522460938	7.64265251159668	7.6837854385376	7.66632127761841	7.62465333938599	7.64074945449829	7.56054019927979	7.70919370651245	7.85166168212891	7.66154766082764	7.59036254882813	7.53187465667725	7.66562795639038	7.72074604034424	7.59974098205566	7.68538331985474	7.59912967681885	7.67832708358765	7.8630313873291	7.57266235351563	7.57062482833862	7.50321865081787	7.73890733718872	7.58922338485718	7.60124492645264	7.56897592544556	7.50252294540405	7.61992788314819	7.72528266906738
7.66594648361206	7.66338062286377	7.60829067230225	7.5824499130249	7.73316526412964	7.7395486831665	7.66071367263794	7.62892007827759	7.63736963272095	7.70208549499512	7.7380747795105	7.62071895599365	7.66013479232788	7.68786764144897	7.73086309432983	7.62365245819092	7.60390186309814	7.57224416732788	7.49401521682739	7.67239332199097	7.5383095741272	7.63480949401855	7.64965629577637	7.49690198898315	7.54280042648315	7.49185180664063	7.58373117446899	7.61698961257935	7.52698516845703	7.50766706466675	7.64769601821899	7.64045143127441	7.52952003479004	7.51269769668579	7.54131698608398	7.62744760513306	7.4634747505188	7.57348680496216	7.48953676223755	7.59964275360107	7.65658664703369	7.52374649047852	7.52721738815308	7.51890850067139	7.5629825592041	7.57547664642334	7.57508373260498	7.50866413116455	7.574875831604	7.60563898086548
7.37383127212524	7.36917877197266	7.28191947937012	7.18118572235107	7.28452110290527	7.47105693817139	7.53572463989258	7.29670906066895	7.42018699645996	7.42823219299316	7.25968933105469	7.48528146743774	7.43213510513306	7.57449436187744	7.67012500762939	7.28934383392334	7.28312015533447	7.29880952835083	7.25416135787964	7.27401924133301	7.3647198677063	7.31111764907837	7.5735445022583	7.58624982833862	6.96556329727173	7.25341081619263	7.26630210876465	7.13687896728516	7.49073076248169	7.51637649536133	7.57273244857788	7.17690134048462	7.19167470932007	7.32327270507813	7.2715859413147	7.21295976638794	7.53158092498779	7.36919736862183	7.4057559967041	7.15277719497681	7.14612817764282	7.20379400253296	7.10998344421387	7.31018352508545	7.10731172561646	7.02172660827637	7.22245645523071	7.17193126678467	7.23274183273315	7.49981069564819
7.72916460037231	7.61722040176392	7.61679029464722	7.7469687461853	7.60289525985718	7.65466737747192	7.80949258804321	7.66080856323242	7.54355907440186	7.6726336479187	7.68243408203125	7.68606376647949	7.66470766067505	7.96809530258179	7.65105485916138	7.69394683837891	7.85013151168823	7.67891883850098	7.68580436706543	7.69016075134277	7.62250423431396	7.65145254135132	7.76019620895386	7.81458044052124	7.82273006439209	7.57172060012817	7.70867586135864	7.64024305343628	7.62822532653809	7.5686240196228	7.73484802246094	7.58368587493896	7.6068754196167	7.56595420837402	7.76304578781128	7.61473894119263	7.65485000610352	7.60800170898438	7.60208177566528	7.55236387252808	7.62013626098633	7.688072681427	7.55597686767578	7.59572744369507	7.67231941223145	7.60853672027588	7.61944818496704	7.57151079177856	7.71491622924805	7.61318635940552
7.58498668670654	7.49687433242798	7.3127908706665	7.46676397323608	7.47922992706299	7.5878005027771	7.54810667037964	7.59813356399536	7.50239992141724	7.48950862884521	7.42875003814697	7.53169584274292	7.58723926544189	7.63859891891479	7.1620044708252	7.47325325012207	7.58678960800171	7.45751857757568	7.35844898223877	7.44153785705566	7.3768138885498	7.42048406600952	7.68826866149902	7.64246463775635	7.52823495864868	7.49858617782593	7.53935194015503	7.5080041885376	7.60892152786255	7.42414617538452	7.66885185241699	7.20838737487793	7.49476671218872	7.62963390350342	7.36470127105713	7.61010646820068	7.5363564491272	7.48013639450073	7.45292043685913	7.42137336730957	7.43464851379395	7.53137683868408	7.43202257156372	7.59041833877563	7.50000286102295	7.37080907821655	7.40976428985596	7.36327362060547	7.50948476791382	7.53935194015503
7.81652641296387	7.79505920410156	7.92047834396362	7.95212841033936	7.93059778213501	7.8037576675415	7.74356460571289	7.8583025932312	8.06714534759521	7.80080652236938	7.89752817153931	7.89538383483887	7.75200223922729	7.13081550598145	7.80666828155518	7.79958152770996	7.9870982170105	7.83738660812378	7.96455192565918	7.84700489044189	7.9004054069519	7.90142583847046	7.85395956039429	7.83574151992798	7.81714200973511	7.77161693572998	7.67543935775757	7.937828540802	7.84151601791382	7.84436511993408	7.68626070022583	7.87957191467285	7.88038492202759	7.96481561660767	7.79166269302368	7.9450101852417	7.90917634963989	8.00259780883789	7.70629072189331	7.78839445114136	7.82807970046997	7.88015604019165	7.8423285484314	7.90814161300659	7.8729772567749	7.88047075271606	7.85185718536377	7.856614112854	7.81852960586548	7.8671727180481
7.17963695526123	6.92198085784912	6.87833786010742	6.88226270675659	6.88630962371826	6.84336614608765	7.11728715896606	7.16020250320435	6.99404621124268	6.93513107299805	7.3328423500061	7.04239416122437	6.94918012619019	7.08996438980103	7.12763929367065	6.99217748641968	7.75665140151978	6.92276763916016	6.79319715499878	6.70531415939331	6.91423606872559	6.71835613250732	6.7197151184082	7.35926628112793	7.31544542312622	6.90996885299683	7.3439793586731	7.02850723266602	6.75148868560791	6.86147928237915	6.89280366897583	7.33631944656372	7.06928205490112	6.51886892318726	6.84986066818237	6.81195878982544	6.68470144271851	6.82045221328735	6.97496652603149	6.92477178573608	7.44161653518677	6.7143726348877	6.79344987869263	7.36694574356079	6.90345096588135	7.13334703445435	6.79141283035278	7.35024785995483	6.56474494934082	6.9757285118103
8.58925724029541	8.55680847167969	8.5697717666626	8.61850833892822	8.58768844604492	8.60949802398682	8.63955593109131	8.58135795593262	8.59567260742188	8.57328987121582	8.60302543640137	8.6396656036377	8.60079860687256	8.65830707550049	8.59361839294434	8.6108512878418	8.7213077545166	8.55440425872803	8.62342548370361	8.63287258148193	8.60821533203125	8.59243202209473	8.65666389465332	8.55546951293945	8.59423828125	8.60079860687256	8.62413787841797	8.60499286651611	8.60995674133301	8.59437084197998	8.63862895965576	8.63357925415039	8.60204887390137	8.63792991638184	8.61480236053467	8.59946823120117	8.62835788726807	8.5989875793457	8.65347290039063	8.57691669464111	8.64505863189697	8.63590621948242	8.65932655334473	8.65527248382568	8.60179901123047	8.6056604385376	8.5929536819458	8.64516639709473	8.59987258911133	8.61006355285645
7.36919736862183	7.1282377243042	7.16660785675049	7.0632700920105	6.90962028503418	7.26339912414551	7.04095840454102	7.02382850646973	6.90143632888794	7.13099431991577	7.22824621200562	6.97330284118652	6.80553245544434	7.02333498001099	7.04735708236694	6.74711990356445	7.03406667709351	7.11501121520996	7.02945852279663	6.64888858795166	6.84025859832764	6.80424308776855	6.80783319473267	6.99230623245239	7.16007804870605	6.94082021713257	6.94208669662476	7.0033745765686	7.11442613601685	6.85892820358276	7.041748046875	7.09954977035522	7.08477163314819	6.88097906112671	6.8401312828064	6.71114492416382	6.87242555618286	6.9436182975769	7.05391979217529	6.64571619033813	6.79233646392822	7.01342725753784	6.79160642623901	6.72282457351685	7.15344905853271	6.66944408416748	7.10622501373291	7.06933498382568	6.93850231170654	7.81519889831543
7.891526222229	7.81392765045166	7.62205839157104	7.82735633850098	7.76379489898682	7.72266674041748	7.8139476776123	7.80796766281128	7.72497177124023	7.77105808258057	7.78065586090088	7.85213804244995	7.74201011657715	7.9577317237854	7.57837533950806	7.84826898574829	7.96184349060059	7.82701349258423	7.79266500473022	7.90238904953003	7.84494304656982	7.85147857666016	7.756422996521	7.86248302459717	7.72467708587646	7.77360343933105	7.867844581604	7.72316837310791	7.84032583236694	7.78920698165894	7.72298765182495	7.88424015045166	7.81376123428345	7.87406396865845	7.81363439559937	7.90738439559937	7.86772680282593	7.82040500640869	7.84728240966797	7.92708301544189	7.8499903678894	7.78282356262207	7.88739204406738	7.86382246017456	7.72659683227539	7.78594160079956	7.77663564682007	7.8256664276123	7.77901172637939	7.6921238899231
9.79480171203613	9.78828907012939	9.87972068786621	9.94234561920166	9.85764026641846	9.79380416870117	9.77560329437256	9.92880058288574	9.84652900695801	9.93541622161865	9.81089115142822	9.87783145904541	9.81257915496826	9.89198875427246	9.88983917236328	9.76452732086182	9.92489910125732	9.91188144683838	9.93292045593262	9.90163230895996	9.9160327911377	9.96721076965332	9.84156608581543	9.89973258972168	9.98927211761475	9.90258502960205	10.0345888137817	10.009238243103	9.98834896087646	9.9225492477417	9.89815998077393	9.83859729766846	9.84117794036865	9.87030410766602	9.88066482543945	9.89634418487549	9.90371894836426	9.88922882080078	9.81739330291748	9.90658855438232	9.91629028320313	9.94131755828857	9.87991523742676	9.78927707672119	9.92623996734619	9.91420078277588	9.89321231842041	9.87100028991699	9.9503698348999	9.91210556030273
7.3500542640686	7.49255084991455	7.00302076339722	7.41261196136475	7.45190906524658	7.5674614906311	7.65246868133545	7.59137630462646	7.19459772109985	7.4419150352478	7.37440013885498	7.70011520385742	7.43762397766113	7.93173742294312	7.77085208892822	6.97718095779419	6.95195150375366	7.42871761322021	6.98493623733521	7.07543754577637	7.2571120262146	6.75273609161377	6.98077249526978	6.89293909072876	6.8269190788269	7.39991569519043	6.79733657836914	7.48088312149048	6.73217821121216	7.52461671829224	7.034508228302	7.26806306838989	7.45973920822144	6.75193119049072	6.75612020492554	7.46332550048828	7.60184288024902	7.49468326568604	6.90888929367065	7.36886310577393	6.60384464263916	7.46428108215332	7.48768997192383	7.472975730896	7.42040157318115	7.47866725921631	7.30352020263672	6.6620078086853	6.96969938278198	7.44048404693604
7.72247743606567	7.68475580215454	7.70698213577271	7.77218961715698	7.73747110366821	7.66885185241699	7.53453397750854	7.75450134277344	7.69886589050293	7.75000667572021	7.80222606658936	7.76639032363892	7.7346396446228	7.37494993209839	7.67047786712646	7.71773719787598	7.731773853302	7.69831800460815	7.73999118804932	7.87833213806152	7.76503467559814	7.84841680526733	7.76797151565552	7.71347379684448	7.74825763702393	7.73568677902222	7.70555591583252	7.77170515060425	7.66864681243896	7.71526765823364	7.68469285964966	7.78077077865601	7.65819263458252	7.78179121017456	7.77818012237549	7.76216840744019	7.70212888717651	7.75019216537476	7.7896089553833	7.74930334091187	7.7879843711853	7.80653285980225	7.73221683502197	7.76230335235596	7.7087607383728	7.78120946884155	7.7080979347229	7.78685808181763	7.83966636657715	7.67990922927856
7.39854764938354	7.36410045623779	7.4959602355957	7.38900661468506	7.41685676574707	7.28981161117554	7.45748805999756	7.49697113037109	7.27717351913452	7.3396897315979	7.499192237854	7.31823015213013	7.52166080474854	7.45138740539551	7.38774585723877	7.3978009223938	7.08001279830933	7.34676361083984	7.31386709213257	7.25483798980713	7.31891870498657	7.3126425743103	7.27889060974121	7.42191648483276	7.31789636611938	7.29987764358521	7.33264064788818	7.37202787399292	7.24271535873413	7.36135005950928	7.45759439468384	7.19758367538452	7.33150815963745	7.24708890914917	7.35256814956665	7.24019956588745	7.42069816589355	7.2348461151123	7.39070558547974	7.57118463516235	7.22950267791748	7.35156440734863	7.35216331481934	7.27290868759155	7.22538661956787	7.44821166992188	7.2468433380127	7.19648027420044	7.48170042037964	7.44818067550659
7.36528205871582	7.31726932525635	7.31891870498657	7.1219687461853	7.28293895721436	7.47761297225952	7.47700548171997	6.99252223968506	7.27563381195068	7.32047843933105	7.31196546554565	7.31808423995972	7.48891735076904	7.53156852722168	7.49273252487183	7.04844236373901	6.9307017326355	6.94049072265625	7.2547173500061	7.32349967956543	7.22206592559814	7.23562955856323	7.21624517440796	7.29985761642456	7.11719369888306	6.69451236724854	6.82154750823975	7.36250114440918	7.30341196060181	6.84625673294067	6.77254486083984	7.15332698822021	6.91023874282837	7.21002388000488	7.36647891998291	7.22068309783936	7.19451427459717	7.31449937820435	6.68053293228149	6.59950542449951	6.85384225845337	6.76922845840454	6.91149663925171	6.73679113388062	7.2409234046936	6.74348402023315	6.91295051574707	7.52146482467651	7.33773851394653	7.01745796203613
7.41816854476929	7.54880714416504	7.55697774887085	7.42409706115723	7.43266487121582	7.45783662796021	7.53917646408081	7.48411464691162	7.27480411529541	7.47331190109253	7.44385719299316	6.62853193283081	7.20101451873779	7.42176818847656	7.20278787612915	7.4643406867981	6.5627384185791	7.6063814163208	7.41475629806519	7.4053635597229	7.31386709213257	7.35057735443115	7.45892477035522	7.5146541595459	7.33114385604858	7.14863348007202	7.37557220458984	7.3388147354126	7.51586055755615	6.91621351242065	7.45273685455322	7.19052791595459	7.28384399414063	7.15488004684448	7.27854776382446	7.30053043365479	7.48414325714111	7.30202770233154	7.30734634399414	7.7114782333374	7.26969957351685	7.52575731277466	7.45624446868896	7.24509286880493	7.10687065124512	7.33465480804443	7.3716402053833	7.47263956069946	7.44669246673584	7.53462266921997
7.40117645263672	7.26594924926758	7.25942659378052	7.3057165145874	7.00806999206543	7.58012628555298	7.43743324279785	7.35531759262085	7.46202325820923	7.20970249176025	7.26410913467407	7.2543306350708	7.36000633239746	7.36595582962036	7.2220139503479	7.50647783279419	7.4453239440918	7.24343490600586	7.20763444900513	7.18630647659302	7.27330207824707	6.94196319580078	7.43264865875244	7.52946901321411	7.32986545562744	7.45756387710571	7.3436450958252	7.32010459899902	7.40608024597168	7.40445756912231	7.32600784301758	7.11471080780029	7.14755249023438	7.41645765304565	7.2860746383667	7.36400651931763	7.06992673873901	7.26944303512573	7.32692956924438	7.21444654464722	7.21047925949097	7.10707426071167	7.26223754882813	7.21053266525269	7.28710699081421	7.23355436325073	7.34303426742554	7.44128656387329	7.30152893066406	7.30388689041138
7.67353677749634	7.68125009536743	7.46020603179932	7.76194286346436	7.65512895584106	7.69392013549805	7.7707781791687	7.68994760513306	7.70091152191162	7.74365091323853	7.68531179428101	7.73367071151733	7.75500535964966	7.74681329727173	7.77937984466553	7.70088529586792	7.77968311309814	7.66046714782715	7.70785093307495	7.69883966445923	7.7311372756958	7.63891839981079	7.55213260650635	7.69367408752441	7.76517677307129	7.74227714538574	7.65514802932739	7.74289798736572	7.73563098907471	7.76011323928833	7.75155639648438	7.72214841842651	7.63214349746704	7.68071603775024	7.7731499671936	7.76760864257813	7.67957305908203	7.74531698226929	7.65654850006104	7.7417893409729	7.69203567504883	7.73360633850098	7.76294088363647	7.81675148010254	7.60430145263672	7.7135157585144	7.78179121017456	7.76232576370239	7.73931121826172	7.74261522293091
8.59678363800049	8.58185863494873	8.52366828918457	8.5833911895752	8.55367660522461	8.60154914855957	8.61034107208252	8.59938049316406	8.56386089324951	8.5844669342041	8.57465648651123	8.65210151672363	8.60321998596191	8.64280033111572	8.58879852294922	8.61177635192871	8.58006954193115	8.58754253387451	8.58352756500244	8.63476943969727	8.59655284881592	8.60763740539551	8.67525577545166	8.62767314910889	8.55975151062012	8.57816886901855	8.55349445343018	8.52889060974121	8.56206703186035	8.60108184814453	8.61012744903564	8.55844497680664	8.60619831085205	8.58849620819092	8.56541061401367	8.59877967834473	8.60238552093506	8.55531215667725	8.64693260192871	8.66235160827637	8.56160259246826	8.59088611602783	8.61745166778564	8.62496280670166	8.61466503143311	8.53798294067383	8.50241374969482	8.56409740447998	8.52391529083252	8.56686115264893
6.85731172561646	6.72291707992554	6.85297203063965	6.83791637420654	6.74509954452515	6.96781921386719	7.03833723068237	6.97502279281616	7.00609922409058	6.90170574188232	6.79803562164307	6.57641649246216	7.08126735687256	6.97848987579346	6.82610702514648	6.72249412536621	6.98052501678467	6.9859733581543	6.98215532302856	6.67744255065918	6.67215347290039	6.91073131561279	6.74939632415771	6.78489780426025	6.80554866790771	6.82462024688721	6.88577747344971	6.98219203948975	7.21154832839966	6.84165239334106	6.97755908966064	6.67361068725586	6.73863935470581	6.73253059387207	6.75198698043823	6.5769157409668	6.7683048248291	6.90305185317993	7.02577257156372	6.91192817687988	6.95378828048706	6.72003507614136	6.79015827178955	6.75219058990479	6.97327470779419	6.97703552246094	6.81251239776611	6.81500911712646	6.84240961074829	6.864333152771
7.7798056602478	7.83478927612305	7.84212827682495	7.86029005050659	7.89891147613525	7.88993453979492	8.00620937347412	7.83211278915405	7.77520990371704	7.86691331863403	7.8214807510376	7.82880830764771	7.91289138793945	7.7735013961792	7.71771192550659	7.88763999938965	7.86728477478027	7.86297178268433	7.90309524536133	7.92800140380859	7.95504760742188	7.91589021682739	7.74664974212646	7.78131008148193	7.80388689041138	7.86057138442993	7.85824823379517	7.82708501815796	7.86728477478027	7.81228494644165	7.79001760482788	7.79666471481323	7.77366924285889	7.88852214813232	7.89016962051392	7.69555187225342	7.80430316925049	7.70038366317749	7.84675121307373	7.97810745239258	7.83867263793945	7.8484354019165	7.80204820632935	7.75751733779907	7.78290939331055	7.87547779083252	7.8484354019165	7.85005187988281	7.7717342376709	7.85436058044434
8.72871112823486	8.84695529937744	9.01932430267334	8.98123836517334	8.69663619995117	8.76902294158936	8.74082851409912	8.92072296142578	8.78530120849609	8.92284488677979	8.74671173095703	8.70688819885254	8.95607757568359	8.68812561035156	8.9004602432251	8.79836082458496	8.54901504516602	9.11474418640137	8.80077171325684	8.7919225692749	8.91814613342285	8.83167171478271	8.67419910430908	8.75693988800049	8.91982555389404	8.96821689605713	9.03798389434814	9.00363254547119	8.79947185516357	8.58524608612061	8.75006103515625	8.62866497039795	8.67064476013184	8.63340759277344	8.9981107711792	8.91002655029297	8.58067417144775	8.89786338806152	8.83241939544678	8.89173221588135	8.97873687744141	8.77469253540039	8.81174945831299	8.97348785400391	8.82010269165039	8.83477020263672	8.75632381439209	8.84148502349854	8.8729887008667	8.79138851165771
7.34133577346802	7.4849967956543	7.52353858947754	7.32882785797119	7.73570251464844	7.52932786941528	7.67070960998535	7.47118902206421	7.26773500442505	7.27037620544434	7.45942258834839	6.55782651901245	7.50073051452637	7.60091829299927	7.44112920761108	7.44037389755249	6.8499870300293	7.4429497718811	7.31674575805664	7.4083080291748	7.41241025924683	7.21234750747681	7.29376029968262	7.08138227462769	7.43018817901611	7.38334846496582	7.04692411422729	6.88484954833984	7.28701734542847	7.32762432098389	7.34947156906128	7.31703901290894	7.26540756225586	7.44161653518677	7.38767433166504	7.41355133056641	6.72407388687134	7.23552846908569	7.40703392028809	7.38483715057373	7.40363502502441	7.54926061630249	7.32252931594849	7.30569505691528	7.37298583984375	7.40138339996338	7.32574129104614	7.22970724105835	7.56539916992188	7.57845592498779
7.27235221862793	7.42383527755737	6.94567060470581	7.18534374237061	6.8847074508667	7.29061317443848	6.85155820846558	7.20661020278931	6.91936588287354	7.42235994338989	7.23441600799561	7.25923538208008	7.46768188476563	7.29933309555054	6.81229209899902	7.19111299514771	7.09795713424683	7.19890451431274	6.75875473022461	6.82671165466309	6.58983135223389	7.27011966705322	6.85788631439209	7.18440771102905	7.15570020675659	6.81441879272461	6.73074960708618	7.34976291656494	6.89795684814453	6.80332040786743	7.28894186019897	6.68862581253052	6.7712721824646	6.63988399505615	6.93384647369385	6.98113059997559	6.79389047622681	7.17834377288818	6.60092782974243	7.20900535583496	7.3617091178894	7.04687356948853	6.74026536941528	6.75291538238525	7.18887233734131	6.78821992874146	7.53128719329834	7.22788667678833	7.32535123825073	7.19737863540649
7.68140411376953	7.56902265548706	7.79837417602539	7.84564352035522	7.79402780532837	7.71499156951904	7.7390341758728	7.66363477706909	7.81517934799194	7.63466882705688	7.59356307983398	7.74433994293213	7.82761478424072	7.85342454910278	7.79822254180908	7.69749069213867	7.69119644165039	7.89977693557739	7.63860893249512	7.83415365219116	7.77110958099365	7.68313694000244	7.73431158065796	7.62200689315796	7.5226788520813	7.55487680435181	7.71654605865479	7.71925687789917	7.7680606842041	7.58808135986328	7.7693772315979	7.56985378265381	7.77669382095337	7.73137092590332	7.61310148239136	7.68341636657715	7.69837045669556	7.80549383163452	7.70351505279541	7.6029167175293	7.68488121032715	7.77807140350342	7.73041868209839	7.67041301727295	7.79813241958618	7.69248580932617	7.7735743522644	7.72850799560547	7.7355432510376	7.7966365814209
7.31795883178711	7.63759994506836	7.60209274291992	7.55261945724487	6.81733512878418	7.65088033676147	7.57007551193237	7.57540702819824	7.40348100662231	7.31213521957397	7.31234645843506	7.442307472229	7.4588041305542	6.99440002441406	7.64388656616211	7.57698583602905	7.27095794677734	7.46802234649658	7.37386798858643	7.53959035873413	7.4157075881958	7.31808423995972	7.38019323348999	7.51402950286865	7.55154752731323	7.47687530517578	7.43133163452148	7.51481342315674	6.97855472564697	6.76977109909058	7.56499719619751	7.30612468719482	7.35337781906128	7.39417123794556	7.49270439147949	7.28348207473755	7.42468547821045	7.34531497955322	7.42837762832642	7.20846843719482	7.45674562454224	7.39574575424194	7.45293569564819	7.49390411376953	7.37080907821655	7.44399785995483	7.43344974517822	7.36355543136597	7.54992246627808	7.56463050842285
6.7617301940918	7.13110494613647	7.13033390045166	7.07000112533569	7.14101076126099	6.9177393913269	7.14454317092896	7.1430459022522	7.09485530853271	7.08289289474487	7.075035572052	6.52336072921753	6.56181049346924	6.64304399490356	7.06987857818604	7.05107545852661	7.07932615280151	6.97918844223022	6.82706069946289	6.92742776870728	7.07529163360596	7.11951971054077	7.18929386138916	7.02026176452637	6.95279741287231	7.07620334625244	7.08069849014282	6.90700244903564	7.01506233215332	7.01535987854004	7.11955261230469	7.0559515953064	7.06175374984741	7.0826416015625	6.94107389450073	7.09011697769165	7.08314418792725	7.06762886047363	7.02653312683105	7.00406312942505	6.73947906494141	6.83935165405273	6.85635328292847	7.20360374450684	6.78492212295532	6.74635744094849	7.02661514282227	6.93722343444824	6.57306241989136	7.02516937255859
7.3081374168396	7.40057229995728	7.47278547286987	7.39376831054688	7.26724195480347	7.17204809188843	7.5170111656189	7.47817659378052	7.41750478744507	7.41675710678101	7.44825792312622	7.40895175933838	7.47036647796631	7.1356725692749	7.49060440063477	7.4489688873291	7.47474050521851	7.35152578353882	7.36051750183105	7.35652303695679	7.40555143356323	7.40873146057129	7.41468906402588	7.37119722366333	7.44839715957642	7.3681755065918	7.36400651931763	7.29156875610352	7.40322351455688	7.46486186981201	7.51344394683838	7.623703956604	7.39443397521973	7.48461294174194	7.32692956924438	7.4800500869751	7.45565176010132	7.45583438873291	7.45038747787476	7.34820747375488	7.49140357971191	7.42883110046387	7.481858253479	7.44185209274292	7.42168617248535	7.39854764938354	7.43903255462646	7.48795795440674	7.48172903060913	7.58885431289673
8.95864963531494	8.90816307067871	8.95855903625488	8.99189949035645	8.82957363128662	8.94958972930908	8.96650791168213	8.95005321502686	8.98259258270264	8.98417186737061	8.92740154266357	8.95655250549316	8.99189949035645	9.05846405029297	8.92201900482178	9.00569534301758	8.91499328613281	8.91805648803711	8.91160011291504	8.95840167999268	8.97228145599365	8.80196571350098	8.79958152770996	8.84786224365234	9.01110458374023	8.96932697296143	8.94436454772949	8.99836826324463	8.99846839904785	8.92447090148926	8.97000312805176	8.91976833343506	8.97913360595703	8.9974479675293	8.98942279815674	8.94063568115234	8.96478271484375	8.98771095275879	9.02106475830078	8.9328031539917	9.03678894042969	8.96775341033936	8.97788333892822	8.9187479019165	8.97359466552734	8.95508575439453	8.92703628540039	8.9596996307373	8.94586277008057	8.88660335540771
7.7078595161438	7.63163661956787	7.6309666633606	7.66555261611938	7.55418634414673	7.72298765182495	7.69690656661987	7.57256937026978	7.64828205108643	7.68346118927002	7.64060068130493	7.6886157989502	7.61073446273804	7.78342485427856	7.58243846893311	7.67467737197876	7.86077499389648	7.67899179458618	7.61205244064331	7.62452983856201	7.65640497207642	7.66942834854126	7.73272323608398	7.65069580078125	7.61185073852539	7.70842933654785	7.66617155075073	7.60961580276489	7.58927917480469	7.62607336044312	7.68673467636108	7.66962385177612	7.70344591140747	7.64624691009521	7.61194610595703	7.68308305740356	7.56457138061523	7.6395263671875	7.65925025939941	7.66120672225952	7.67365646362305	7.58559608459473	7.66635894775391	7.61243438720703	7.64907169342041	7.64549112319946	7.66244602203369	7.68085193634033	7.64363050460815	7.64665842056274
7.64258337020874	7.84537696838379	7.64402484893799	7.60539102554321	7.58905553817749	7.77817296981812	7.66955852508545	7.69591903686523	7.65805912017822	7.69189453125	7.63411426544189	7.67999076843262	7.63054990768433	7.70791053771973	7.57545328140259	7.660400390625	7.67703199386597	7.62607336044312	7.51474714279175	7.64811611175537	7.64140462875366	7.62607336044312	7.61575031280518	7.7941951751709	7.5391263961792	7.66794776916504	7.67680311203003	7.6203441619873	7.50004434585571	7.7511944770813	7.77955341339111	7.6701717376709	7.59611320495605	7.58561849594116	7.54677724838257	7.67235660552979	7.67903709411621	7.7278094291687	7.65586805343628	7.6386890411377	7.50421237945557	7.72538900375366	7.6493444442749	7.65782022476196	7.56081485748291	7.731032371521	7.62371444702148	7.55939197540283	7.59247636795044	7.61914539337158
7.41251087188721	6.6988844871521	7.31238889694214	7.35239458084106	7.38699817657471	7.51537036895752	7.54619693756104	7.37483978271484	7.42239284515381	7.36195421218872	7.09597110748291	7.36767244338989	7.20276069641113	7.51539707183838	6.98750066757202	6.6117057800293	7.54319858551025	7.3935399055481	7.06307029724121	7.04337215423584	7.40437173843384	7.22328805923462	7.3393120765686	6.82572269439697	7.31502532958984	6.93351364135742	7.47478437423706	7.31787538528442	7.29959440231323	7.13363456726074	7.59292030334473	7.27128410339355	7.38304281234741	7.1353554725647	7.27351045608521	6.78251504898071	7.21758937835693	7.08346700668335	7.03926944732666	7.09029340744019	7.39088201522827	7.22313213348389	7.24124765396118	6.85044002532959	6.74196863174438	7.17551183700562	7.39436388015747	7.19854736328125	7.29030179977417	7.34629440307617
7.27797555923462	7.40558528900146	7.37097549438477	7.4862322807312	7.34435319900513	7.4778733253479	6.74298477172852	7.42073106765747	7.42499589920044	7.54982423782349	7.35701942443848	7.50400829315186	7.50244092941284	7.62601184844971	7.31519317626953	7.43934869766235	7.51905298233032	7.37077188491821	7.29937648773193	7.25945043563843	7.3466854095459	7.35711479187012	7.4414439201355	6.85517263412476	7.40991640090942	7.37423515319824	7.41234302520752	7.36702013015747	7.27593278884888	7.33483552932739	7.43673515319824	7.37801599502563	7.35949420928955	7.27427339553833	7.08994054794312	7.48088312149048	7.40397787094116	7.31607532501221	7.24385643005371	7.26846075057983	7.39033460617065	6.81187295913696	7.33913326263428	7.4992470741272	7.34617710113525	7.28121519088745	7.33110332489014	7.27276945114136	7.34727144241333	6.88180685043335
7.04746627807617	7.13484621047974	7.09032869338989	6.57832622528076	6.90795373916626	6.94381093978882	7.27413463592529	7.13068771362305	7.03699016571045	7.08411121368408	6.98932075500488	6.83636045455933	7.15164804458618	7.007164478302	6.8464527130127	6.89573955535889	6.91117382049561	6.88793802261353	6.39884996414185	6.91154766082764	6.5785117149353	7.00018215179443	6.99980688095093	6.5767765045166	6.63605308532715	6.95262002944946	6.68691539764404	6.60979080200195	7.03490924835205	7.0727276802063	7.25049304962158	7.22827196121216	7.21640348434448	7.2022705078125	7.14900350570679	7.20466232299805	7.30524396896362	7.24760484695435	7.26209497451782	7.12707233428955	7.07276439666748	7.15890502929688	7.23029565811157	7.36285924911499	7.22744941711426	6.54982948303223	6.64816045761108	7.05045700073242	7.26354122161865	7.77979135513306
7.50626134872437	7.29618215560913	7.43234395980835	7.25454807281494	7.65404176712036	7.36687088012695	7.74532461166382	7.54345941543579	7.56065988540649	7.49500274658203	7.4959602355957	7.4352388381958	7.52073240280151	7.66546821594238	7.67406177520752	7.35692405700684	7.43493604660034	7.43013954162598	7.34709548950195	7.40701675415039	7.50380420684814	7.44064140319824	7.54491090774536	7.60211420059204	7.34783697128296	7.56504440307617	7.57020425796509	7.30477046966553	7.4686131477356	7.65822124481201	7.60832262039185	7.34918022155762	7.2099437713623	7.22783517837524	7.42798900604248	7.23032140731812	7.51253747940063	7.5084490776062	7.41457223892212	7.35181570053101	7.48461294174194	7.45747327804565	7.34062242507935	7.44756126403809	7.40380668640137	7.26839065551758	7.42334413528442	7.40459442138672	7.4735746383667	7.54479932785034
7.82742738723755	7.79519176483154	7.92647123336792	7.73460006713867	7.86999416351318	7.9333758354187	7.86964225769043	7.82506227493286	7.74026775360107	7.77323055267334	7.69860506057739	7.64576625823975	7.84152841567993	7.75194835662842	7.82898855209351	7.86127138137817	7.83838939666748	7.81525230407715	7.6897439956665	7.81028652191162	7.79006671905518	7.72053956985474	7.6943507194519	7.75212526321411	7.74671983718872	7.82825374603271	7.79931974411011	7.76481866836548	7.79209041595459	7.65598297119141	7.87966918945313	7.6718111038208	7.77036571502686	7.70870971679688	7.68292093276978	7.44983291625977	7.63500070571899	7.76087474822998	7.76754188537598	7.83895587921143	7.71962976455688	7.6667423248291	7.7330207824707	7.76625680923462	7.84035682678223	7.69516611099243	7.74759817123413	7.68623399734497	7.74924898147583	7.80611896514893
7.19484710693359	7.18221473693848	7.20319604873657	7.03858041763306	7.28488159179688	7.01405811309814	6.91229200363159	7.09502983093262	7.02444314956665	7.07794904708862	7.22401475906372	7.09179878234863	7.21117401123047	6.99905204772949	7.18326997756958	7.05072784423828	7.04378747940063	7.1506028175354	6.91639614105225	6.79546737670898	6.64557075500488	7.21869325637817	6.64868593215942	7.16145801544189	7.06903886795044	7.16885089874268	6.86688423156738	7.10822677612305	6.97322940826416	7.1118335723877	7.07816648483276	6.82315826416016	7.15277719497681	7.04536199569702	7.0202784538269	7.10815906524658	7.0776948928833	7.11213541030884	7.1489109992981	7.16622304916382	6.99683570861816	7.16849756240845	6.62443828582764	6.93215417861938	6.99136352539063	7.03128719329834	7.00492286682129	6.95193958282471	7.11360931396484	6.95233726501465
6.83483505249023	6.82905769348145	6.77801609039307	6.98917818069458	6.69131183624268	7.07258081436157	7.03962707519531	7.08564710617065	6.60764408111572	7.14586305618286	7.073974609375	6.45503282546997	6.94079923629761	7.20507287979126	6.97454738616943	6.9201865196228	7.42201519012451	7.27415800094604	7.09576177597046	7.30371427536011	7.21157455444336	7.22230005264282	6.81874656677246	6.95394802093506	6.58808183670044	7.33100175857544	6.81214904785156	7.2208137512207	7.14755249023438	7.24211883544922	7.038498878479	6.88682270050049	6.99047183990479	7.18224334716797	7.41818523406982	7.08933973312378	7.21982002258301	7.16929244995117	7.10352993011475	7.24004983901978	6.82587194442749	7.14395093917847	6.87612009048462	6.77962207794189	7.20479822158813	7.08489799499512	7.14282751083374	7.22937440872192	6.633873462677	6.83877992630005
6.93028736114502	7.35380077362061	7.17376899719238	7.29411315917969	7.26399087905884	7.38754987716675	7.00089454650879	7.20172500610352	7.18658924102783	7.02386569976807	7.20300579071045	7.09718799591064	7.38217926025391	7.26918601989746	7.2959189414978	6.93482255935669	7.29094696044922	7.07980489730835	7.22988653182983	7.15415000915527	7.18426561355591	7.19625902175903	7.02152395248413	7.25365304946899	7.18985509872437	7.24902725219727	6.89604902267456	7.18021202087402	7.29911470413208	7.24127244949341	7.33787822723389	7.40126276016235	7.23613405227661	6.78363752365112	7.28005456924438	7.06071758270264	7.02156162261963	7.29795742034912	7.26071500778198	7.18574047088623	7.10981464385986	7.21245384216309	7.24383163452148	7.32267379760742	7.15787982940674	7.25715017318726	6.85566329956055	7.05930185317993	7.36008214950562	7.14423179626465
7.85671091079712	7.82388496398926	7.77716588973999	7.83953475952148	7.81682443618774	7.77832508087158	7.87865400314331	7.78242969512939	7.78899526596069	7.86088275909424	7.83169078826904	7.86423206329346	7.75590515136719	7.86619853973389	7.8017053604126	7.78940439224243	7.94477891921997	7.73279571533203	7.72075462341309	7.89710474014282	7.82725286483765	7.88026475906372	7.94611787796021	7.94602966308594	7.69131135940552	7.80796766281128	7.79812574386597	7.72766304016113	7.79126262664795	7.90589284896851	7.7886700630188	7.85513734817505	7.73024129867554	7.85275459289551	7.7590479850769	7.86022996902466	7.80988264083862	7.82042455673218	7.79862308502197	7.81046772003174	7.74353313446045	7.80131435394287	7.78868436813354	7.81005764007568	7.7476372718811	7.75000667572021	7.70088529586792	7.81669855117798	7.72464466094971	7.71838521957397
7.87511348724365	7.89322328567505	7.81218433380127	7.89740705490112	8.00143051147461	7.87828636169434	7.91573762893677	7.91485595703125	7.86978912353516	7.9332594871521	7.92649698257446	7.9739818572998	7.91346406936646	8.01911640167236	7.97521114349365	7.80898714065552	7.94795322418213	7.75940322875977	7.82356548309326	7.96519231796265	7.90618944168091	8.01072406768799	8.10068035125732	7.92772960662842	7.86489677429199	7.85196113586426	7.94507932662964	7.90441274642944	7.86335849761963	8.16420364379883	7.96118354797363	7.9347357749939	7.82346773147583	7.96936464309692	7.96037101745605	7.97311401367188	7.89979314804077	7.91782569885254	7.84125328063965	7.91797256469727	7.86347150802612	7.9112696647644	7.86687803268433	8.08997535705566	7.83436346054077	7.84712219238281	7.76588439941406	7.82543277740479	7.88266134262085	7.9572434425354
7.50339555740356	6.84388542175293	7.72887277603149	7.79474592208862	7.57201147079468	7.61030864715576	7.47696208953857	7.19688558578491	7.38365364074707	7.00574016571045	7.73557472229004	7.56157827377319	7.50673484802246	7.18509197235107	6.96304893493652	6.94753742218018	6.82062911987305	6.88039064407349	7.63523244857788	6.85075378417969	7.50041484832764	7.59945726394653	7.49983835220337	7.3154034614563	7.66718196868896	6.79808759689331	6.77504539489746	6.7905740737915	7.58987140655518	7.430832862854	7.42382287979126	6.65061140060425	7.04086923599243	7.4666600227356	6.86805009841919	6.73790407180786	7.62041711807251	6.80932092666626	6.87604188919067	6.77068185806274	6.984938621521	6.87620496749878	6.84872579574585	7.33171081542969	7.45194005966187	6.49280977249146	7.45848655700684	6.74072122573853	6.6082592010498	7.54656744003296
7.13808155059814	6.82173442840576	7.20482492446899	7.11813259124756	6.92218017578125	7.06904983520508	7.15115547180176	7.1873517036438	7.05269384384155	7.13241958618164	7.28553485870361	6.9494047164917	7.01189661026001	7.34750556945801	7.2923002243042	6.88055086135864	7.10530567169189	7.23136758804321	7.27000284194946	7.14132452011108	7.08303642272949	7.21234750747681	7.21396923065186	7.10448694229126	7.14556932449341	7.09363174438477	6.95118188858032	7.16381692886353	7.07280111312866	7.15044927597046	7.19840955734253	7.39017534255981	7.12933540344238	7.13232374191284	7.01911640167236	7.13168287277222	7.16007804870605	7.29580879211426	6.9667706489563	7.12063980102539	7.17940807342529	7.13573694229126	7.04296922683716	7.28786897659302	7.01013040542603	7.17612028121948	6.92239332199097	7.19418144226074	7.12541627883911	7.09307146072388
7.67399740219116	7.6851053237915	7.51994609832764	7.55491304397583	7.71549367904663	7.64301824569702	7.65762948989868	7.58784580230713	7.55362796783447	7.56712055206299	7.63265991210938	7.61145782470703	7.50603103637695	7.72862148284912	7.65047264099121	7.64378833770752	7.7170877456665	7.5862832069397	7.59541893005371	7.708420753479	7.62311506271362	7.73311710357666	7.54538154602051	7.84744310379028	7.54515838623047	7.51537036895752	7.41624116897583	7.61113882064819	7.54263877868652	7.75525712966919	7.63713932037354	7.60763740539551	7.58054876327515	7.6217474937439	7.46212816238403	7.59047412872314	7.55388307571411	7.51284456253052	7.64442873001099	7.70545339584351	7.5930757522583	7.56015777587891	7.57160425186157	7.51503896713257	7.52617120742798	7.48355865478516	7.53504085540771	7.41498994827271	7.472975730896	7.63886833190918
7.13880777359009	7.10944128036499	7.0826416015625	7.16178703308105	7.20895147323608	7.15784931182861	7.31502532958984	7.28818225860596	6.85694169998169	7.13630819320679	7.11327457427979	6.8395471572876	7.17568588256836	7.18295669555664	7.18255710601807	7.06572914123535	7.16562986373901	7.21237421035767	6.99414968490601	7.07202911376953	7.12525367736816	7.19501352310181	7.13478231430054	7.2019157409668	7.09767389297485	7.106360912323	7.130784034729	7.09254503250122	7.1918420791626	7.12567663192749	7.3206033706665	6.94478368759155	7.04917907714844	6.72558641433716	7.13379430770874	7.19228839874268	7.07896423339844	7.19857454299927	7.33837699890137	7.12541627883911	6.97348785400391	7.29719114303589	7.28976726531982	7.10023260116577	7.17510557174683	7.12509536743164	6.94378614425659	7.0214786529541	7.26966714859009	6.81796884536743
7.00638437271118	7.1702709197998	7.55789184570313	6.99472093582153	6.81133031845093	7.05159425735474	7.63175821304321	7.51867198944092	7.47956085205078	7.48727989196777	7.64962673187256	7.63193035125732	7.62273216247559	7.24100303649902	6.92574453353882	7.5735559463501	7.69657468795776	7.45618391036987	7.5954852104187	7.46870183944702	7.66885185241699	7.4666600227356	7.53448295593262	7.48215866088867	7.46466827392578	7.46026611328125	7.56849527359009	7.41574096679688	6.56210851669312	7.58109569549561	6.86096477508545	7.47671556472778	7.61194610595703	7.55484056472778	7.54523277282715	7.19339942932129	7.56030130386353	7.49818658828735	7.5638370513916	7.40389251708984	7.51564884185791	7.5319766998291	7.36074495315552	7.55572319030762	6.67114019393921	6.79164695739746	6.72941923141479	6.57425785064697	6.82796812057495	7.54396867752075
7.40363502502441	7.35331964492798	7.19283199310303	7.36958694458008	7.59094190597534	7.51071929931641	7.50365447998047	6.96930646896362	7.27074861526489	7.36839866638184	7.29684066772461	6.7116117477417	7.10472583770752	7.31714344024658	7.52844095230103	7.38230514526367	7.58108472824097	7.53710079193115	6.79705715179443	7.32897043228149	7.36716938018799	7.09275579452515	7.36466360092163	6.90810823440552	7.26126289367676	7.39937925338745	7.31094789505005	7.3947491645813	7.25978517532349	7.34736919403076	7.2101845741272	6.70078992843628	7.24229288101196	7.25231885910034	7.57134771347046	7.27452707290649	7.41043996810913	7.26974630355835	7.30931091308594	7.26469993591309	7.26026201248169	7.30259084701538	7.27235221862793	7.16438245773315	7.21186780929565	7.46542739868164	7.39722728729248	7.29525899887085	7.34356594085693	7.33597898483276
6.8958215713501	6.97668933868408	6.98613119125366	6.95699882507324	6.91554737091064	6.93192529678345	7.26421642303467	6.9978404045105	6.79671096801758	6.89493036270142	6.93747758865356	7.14072799682617	6.68371343612671	7.00184869766235	7.01468849182129	7.01351118087769	7.00625228881836	7.06118869781494	6.90461254119873	7.0869288444519	7.04277229309082	6.90390348434448	7.05534029006958	6.58060550689697	6.94153642654419	6.94371700286865	6.92962312698364	6.96977472305298	7.00423526763916	6.80128717422485	6.99177980422974	7.09415674209595	6.96462726593018	6.96760892868042	7.00894069671631	7.01915788650513	7.01254177093506	7.03873920440674	6.96640920639038	6.95090484619141	6.92720603942871	6.64334344863892	6.99642848968506	6.86051177978516	7.01807594299316	6.97338628768921	6.84633731842041	7.00216627120972	7.01899147033691	6.97227668762207
7.35762977600098	7.31981372833252	7.28533220291138	7.23352909088135	7.45939254760742	7.24701547622681	7.38144016265869	7.12868976593018	7.31655740737915	7.29839468002319	7.23701572418213	7.29010152816772	7.44219732284546	6.96076250076294	7.11237049102783	7.19170236587524	7.45032596588135	7.43445730209351	7.28420495986938	7.45397520065308	7.35117769241333	7.36204862594604	7.45438766479492	7.4675931930542	7.18929386138916	7.33008909225464	7.35860109329224	7.28652381896973	7.49976968765259	7.3920636177063	7.35071325302124	7.30239582061768	7.37597417831421	7.34368419647217	7.21489667892456	7.2690224647522	7.34744691848755	7.26665496826172	7.08621740341187	7.47439098358154	7.20498752593994	7.1886191368103	7.30024766921997	7.31116008758545	7.31340312957764	7.23322439193726	7.25158977508545	7.21590185165405	7.20360374450684	7.36030912399292
7.64493083953857	7.52586078643799	7.30850028991699	7.35073232650757	7.53607845306396	7.60587596893311	7.34645080566406	7.72122526168823	7.72585439682007	7.52409744262695	7.81527233123779	7.59513235092163	7.46387815475464	7.93326473236084	7.55102300643921	7.3708643913269	7.47043991088867	7.65992593765259	7.60085296630859	6.97202396392822	7.43424940109253	7.66030550003052	7.54956722259521	7.93918943405151	7.62959289550781	7.48202991485596	7.53624248504639	7.37836170196533	7.59065246582031	7.52517461776733	7.74624490737915	7.53696203231812	7.62338352203369	7.39501190185547	7.50040102005005	7.67957305908203	7.50688362121582	7.63971567153931	7.36690855026245	7.70683717727661	7.31854343414307	7.60538053512573	7.47777223587036	7.54190349578857	7.42063236236572	7.60653162002563	7.51438856124878	7.61658048629761	7.5475287437439	7.50078535079956
7.66322946548462	7.33213710784912	6.98457002639771	7.74388599395752	6.93928480148315	7.14090728759766	6.56981611251831	7.68276786804199	7.62364196777344	6.85432291030884	7.14651584625244	6.89888668060303	6.61205196380615	7.08799743652344	7.64971446990967	6.86152219772339	7.59331941604614	7.58988237380981	7.61283683776855	7.69955158233643	7.70038366317749	6.86739444732666	6.80936717987061	6.79895114898682	6.82264471054077	6.3284478187561	6.93518733978271	7.13225078582764	7.68551778793335	6.87078762054443	6.81005954742432	7.73152446746826	7.6620774269104	6.69189023971558	6.83572578430176	6.79290199279785	7.69513988494873	7.68124103546143	6.94244432449341	6.78941202163696	6.6989893913269	7.02010107040405	7.69824838638306	6.9999566078186	7.71247291564941	7.67903709411621	7.6570463180542	7.20475673675537	6.71260118484497	7.71393537521362
8.02452659606934	8.16657829284668	8.03806400299072	8.06490707397461	8.10178184509277	8.0068941116333	8.06307029724121	8.00612354278564	8.09039878845215	8.07158756256104	7.98220348358154	8.06013107299805	8.01953125	8.15636730194092	8.08206653594971	7.82805395126343	8.12027740478516	7.9741382598877	7.97721576690674	8.038818359375	8.02714538574219	8.03269958496094	7.94052648544312	7.8992075920105	7.98708486557007	7.98731327056885	7.86474847793579	8.03778457641602	7.99181938171387	8.05952548980713	7.95617818832397	8.00030422210693	8.0015172958374	7.97870540618896	7.97417545318604	8.0378246307373	7.98931646347046	7.99448013305664	7.95287466049194	7.94896507263184	7.99691438674927	8.04512691497803	7.97899723052979	7.97350215911865	7.96769762039185	8.07466983795166	7.97237873077393	7.95228862762451	8.01703357696533	8.02031993865967
7.58067417144775	7.56325578689575	7.62095785140991	7.58143758773804	7.64570713043213	7.67587900161743	7.66704177856445	7.55504608154297	7.62430286407471	7.59617900848389	7.5077075958252	7.57816934585571	7.60768032073975	7.73976230621338	7.71626234054565	7.55706167221069	7.57973766326904	7.56275653839111	7.48679876327515	7.42334413528442	7.55141353607178	7.48637390136719	7.62424087524414	7.45230770111084	7.60345840454102	7.54880714416504	7.60861158370972	7.63597583770752	7.57426261901855	7.57594966888428	7.66515874862671	7.62956237792969	7.53291988372803	7.53673505783081	7.49383449554443	7.42616939544678	7.54819297790527	7.6246018409729	7.59403896331787	7.47775793075562	7.55545711517334	7.55009365081787	7.60288429260254	7.5487208366394	7.60596179962158	7.5749568939209	7.53893804550171	7.60026502609253	7.59823226928711	7.63699913024902
7.70619678497314	7.81162214279175	7.80066919326782	7.81824588775635	7.68170261383057	7.59579372406006	7.53392457962036	7.6418604850769	7.67645597457886	7.82083177566528	7.78141784667969	7.7565598487854	7.7170877456665	7.55220556259155	7.64868211746216	7.80808925628662	7.85143566131592	7.85125827789307	7.75606536865234	7.86876773834229	7.79276990890503	7.74316453933716	7.53911352157593	7.815345287323	7.81053495407104	7.70084190368652	7.76243114471436	7.80860948562622	7.70461368560791	7.67261505126953	7.62740659713745	7.80794763565063	7.79262971878052	7.69554281234741	7.8174991607666	7.86452293395996	7.74359607696533	7.82010936737061	7.76697015762329	7.92500782012939	7.86387586593628	7.82106781005859	7.808434009552	7.66489553451538	7.70059967041016	7.82003736495972	7.78849363327026	7.82276916503906	7.72143983840942	7.62841939926147
7.5748872756958	7.59798002243042	7.50715398788452	7.50941753387451	7.90001726150513	7.66876792907715	7.63484001159668	7.48884677886963	7.48746347427368	7.54571533203125	7.66371965408325	7.61548709869385	7.68867778778076	7.76673269271851	7.66315412521362	7.48019361495972	7.63804960250854	7.51022338867188	7.58614826202393	7.47316551208496	6.91764497756958	6.81569194793701	7.41089534759521	7.5789942741394	7.56699085235596	7.57305717468262	6.81948089599609	7.5671911239624	7.60221195220947	7.67114496231079	7.15413236618042	7.57725048065186	7.65361785888672	7.33949136734009	7.5754189491272	7.4585018157959	7.49166965484619	6.73560333251953	7.46512985229492	7.58154010772705	7.42538738250732	7.56210231781006	7.52549839019775	7.27623176574707	7.55268049240112	7.52057504653931	7.53641939163208	7.44410705566406	7.47758436203003	7.03204154968262
8.04080009460449	7.96516895294189	7.89434385299683	7.99866485595703	7.90106582641602	8.01380634307861	8.09018707275391	8.00582408905029	8.09784698486328	7.93466520309448	8.08944606781006	7.95664358139038	8.02591991424561	8.16896820068359	8.11377620697021	7.88163566589355	8.01118946075439	7.93725681304932	7.98944520950317	7.98099374771118	8.02546977996826	7.94186401367188	7.91732692718506	8.2557544708252	8.01870059967041	7.92095232009888	7.84041976928711	7.98335552215576	7.8727502822876	8.10859870910645	7.99359941482544	7.81452083587646	7.87311124801636	7.82312202453613	7.89924573898315	7.91461801528931	7.8112530708313	8.00453662872314	7.9252142906189	8.09331703186035	8.02641105651855	8.05315494537354	7.97203159332275	7.87811374664307	8.05888175964355	7.88440465927124	7.77602529525757	7.66851615905762	7.97238779067993	8.03354454040527
7.45313501358032	7.63783979415894	7.57155752182007	7.63239669799805	7.16485834121704	7.38138580322266	7.51390981674194	7.65574312210083	7.53886270523071	7.67825412750244	7.65460014343262	7.67803573608398	7.60163640975952	7.33986854553223	7.50901412963867	7.55272912979126	7.72750043869019	7.61117076873779	7.66708850860596	7.81697654724121	7.64555978775024	7.67648315429688	7.63231563568115	7.81724119186401	7.57795095443726	7.65377187728882	7.57839870452881	7.55044841766357	7.50148391723633	7.73773336410522	7.38089847564697	7.56257820129395	7.52447414398193	7.52792596817017	7.5423150062561	7.6953763961792	7.61142587661743	7.67743349075317	7.6222243309021	7.5598349571228	7.62395191192627	7.53747892379761	7.62776517868042	7.3178129196167	7.63630723953247	7.58302879333496	7.57859325408936	7.56714391708374	7.57374143600464	7.51396322250366
8.00030422210693	7.96190500259399	7.89458751678467	7.83224678039551	7.91443300247192	7.93804407119751	7.8657078742981	7.89967823028564	7.8670015335083	8.02391052246094	7.90485620498657	7.94605922698975	7.93345165252686	7.65897417068481	7.97448873519897	7.8193793296814	8.06751728057861	8.01283740997314	7.95223045349121	7.91726398468018	7.96670007705688	7.82800197601318	7.8741397857666	7.83861637115479	7.91388273239136	7.86379861831665	7.86297178268433	7.86907911300659	7.77006387710571	7.82887887954712	7.94498586654663	7.85854911804199	7.85002088546753	7.86584377288818	7.88564968109131	7.80525588989258	7.828782081604	7.87629890441895	7.88404750823975	8.0148983001709	7.99080467224121	7.85896396636963	7.88295698165894	7.98216247558594	7.89264535903931	8.0603199005127	7.88398504257202	7.88688516616821	7.89279556274414	7.86822700500488
8.05419158935547	8.11703872680664	8.15536594390869	8.06472015380859	7.9806079864502	8.08030128479004	8.28905391693115	8.04253578186035	7.97328948974609	8.16479873657227	8.04111576080322	8.0447359085083	7.99940872192383	8.29325199127197	8.05591297149658	7.95821952819824	8.02036094665527	8.04202365875244	8.15784931182861	8.06205558776855	8.0272274017334	7.88840436935425	7.85881376266479	7.93168163299561	8.02436256408691	8.02901840209961	7.98093938827515	8.04446125030518	7.98973894119263	7.9161114692688	8.28434085845947	7.79482936859131	7.96331548690796	7.79413938522339	7.90169811248779	8.11216926574707	7.94298982620239	7.91805124282837	8.14066505432129	7.87961769104004	8.02946472167969	7.98100280761719	7.85128879547119	8.03181266784668	7.86251878738403	8.03213500976563	7.81331396102905	7.85099506378174	7.86391735076904	7.95810031890869
7.08536195755005	7.03953313827515	6.77780437469482	6.87402296066284	7.05365467071533	7.1178674697876	7.06039571762085	6.86040592193604	7.03814315795898	7.14038228988647	6.7983193397522	7.03015422821045	6.85447263717651	6.97737121582031	7.1490650177002	6.85344409942627	7.21545267105103	6.70561552047729	6.86687803268433	6.85510730743408	7.0290994644165	7.06084871292114	6.90075492858887	6.9989914894104	7.23347854614258	7.1347188949585	7.11816549301147	6.98452711105347	7.09029340744019	7.04485321044922	7.23190259933472	6.96325397491455	6.93787860870361	6.96359443664551	6.97630405426025	7.04504919052124	7.04836416244507	7.09328174591064	6.9452075958252	6.88449859619141	6.98843860626221	6.87892818450928	6.91922569274902	6.89063882827759	7.08756828308105	7.02964496612549	6.942786693573	6.92279815673828	6.77229404449463	6.72590732574463
7.6026782989502	7.62915468215942	7.61419057846069	7.75996971130371	7.77533388137817	7.70999050140381	7.67225503921509	7.63045835494995	7.65145254135132	7.72134876251221	7.64084911346436	7.74194717407227	7.62500381469727	7.25662851333618	7.61355638504028	7.67435598373413	7.77918529510498	7.61258268356323	7.75591278076172	7.94048166275024	7.83435726165771	7.67289161682129	7.56834268569946	7.57852458953857	7.68511438369751	7.80660724639893	7.58021783828735	7.7411675453186	7.54156684875488	7.3868556022644	7.6365180015564	7.64725589752197	7.61667490005493	7.54026699066162	7.73044300079346	7.72306966781616	7.56494998931885	7.58479452133179	7.52245712280273	7.61264610290527	7.68093347549438	7.55214500427246	7.69232702255249	7.49092721939087	7.69025802612305	7.68876695632935	7.51761817932129	7.77385950088501	7.60667133331299	7.51677322387695
7.15094041824341	7.42426061630249	7.55733871459961	7.42018699645996	7.49343013763428	7.33723974227905	7.61055374145508	7.42543649673462	7.4406886100769	7.29019069671631	7.3332257270813	7.32686805725098	7.45559072494507	7.6203441619873	7.5436954498291	7.39962196350098	7.28289365768433	7.47519159317017	7.74420690536499	7.33659982681274	7.4182186126709	7.13522815704346	7.43730640411377	7.30464124679565	7.50869131088257	7.38548135757446	7.48894548416138	7.30230951309204	7.490309715271	7.28860712051392	7.42349147796631	7.44582223892212	7.4764404296875	7.69502592086792	7.74691438674927	7.51022338867188	7.57518768310547	7.64836978912354	7.53708839416504	7.64880847930908	7.58999443054199	7.59728908538818	7.63169717788696	7.40426921844482	7.63918733596802	7.66650867462158	7.57168531417847	7.66196393966675	6.93777847290039	7.65602159500122
7.57406616210938	7.50112771987915	7.77196931838989	7.47755527496338	7.81659936904907	7.59546327590942	7.6300311088562	7.5282735824585	7.61445426940918	7.44399785995483	7.7434549331665	7.63160610198975	7.56620168685913	7.71401929855347	7.51872444152832	7.45810890197754	7.63705921173096	7.35650396347046	7.62481832504272	7.80896663665771	7.67894601821899	7.71730422973633	7.66851615905762	7.66893529891968	7.4690260887146	7.60419368743896	7.61231756210327	7.64766645431519	7.68426179885864	7.95799493789673	7.66994857788086	7.46657085418701	7.55021619796753	7.65086078643799	7.65522480010986	7.47538042068481	7.63700914382935	7.49511384963989	7.47408485412598	7.59287595748901	7.41504001617432	7.46892309188843	7.60250473022461	7.7384238243103	7.57743453979492	7.58728408813477	7.69982051849365	7.53689908981323	7.4622483253479	7.55513095855713
8.29294204711914	8.37834358215332	8.33659934997559	8.58223342895508	8.11531066894531	8.43192672729492	8.32727718353271	8.44225978851318	8.30176734924316	8.4120569229126	8.29065799713135	8.24014949798584	8.42273712158203	8.47337055206299	8.36146354675293	8.21005058288574	8.33819770812988	8.294753074646	8.24254131317139	8.27455043792725	8.31009864807129	7.9365086555481	8.3250846862793	8.36990165710449	8.47139453887939	8.3781795501709	8.3601770401001	8.22149276733398	8.35381984710693	8.40065860748291	8.31510925292969	8.31651592254639	8.29572105407715	8.21434020996094	8.39283752441406	8.23042297363281	8.25719833374023	8.41244411468506	8.37834358215332	8.38655281066895	8.27779293060303	8.22613525390625	8.30764579772949	8.3250846862793	8.22998905181885	8.25606822967529	8.27072525024414	8.17995357513428	8.36449432373047	8.25481414794922
7.40091753005981	6.83737516403198	7.31935596466064	7.4183177947998	7.00452756881714	7.44943189620972	7.48099803924561	7.4978551864624	7.38404846191406	6.80568504333496	7.28334665298462	7.27253770828247	7.4327449798584	6.89058923721313	6.85000371932983	7.49890279769897	7.37799787521362	6.76166868209839	7.25712633132935	7.21378326416016	7.31678771972656	7.27754068374634	7.17219400405884	7.36934566497803	7.32711362838745	7.38562393188477	7.43384981155396	7.39769697189331	7.64297866821289	7.4320387840271	7.64995765686035	7.27049255371094	7.34811019897461	7.21979379653931	7.39534378051758	7.41950988769531	7.28352737426758	7.30890560150146	7.40442323684692	7.42426061630249	6.74781560897827	6.88879585266113	7.38785219192505	7.31304407119751	7.42324590682983	7.60815143585205	7.30629634857178	7.44490337371826	7.41640758514404	7.465576171875
6.94027376174927	6.95308542251587	6.76750040054321	6.75517606735229	6.95282316207886	7.10814809799194	7.31045961380005	7.20731115341187	7.15103244781494	6.86189842224121	6.8709921836853	7.1518292427063	7.22711515426636	7.32637071609497	6.40132570266724	7.23185157775879	7.15436315536499	7.05730676651001	7.28755521774292	7.01623916625977	6.95232152938843	6.75724411010742	7.2011513710022	7.04024600982666	6.92132472991943	7.15152311325073	7.10625886917114	6.97474479675293	6.68440532684326	7.34826612472534	7.19322156906128	7.08529043197632	6.86786127090454	7.2677583694458	7.22211790084839	7.05724763870239	6.8265700340271	7.11730432510376	6.99860143661499	6.90817451477051	7.13735389709473	6.83516836166382	7.33901405334473	7.14522743225098	7.30472755432129	7.26750040054321	7.20706844329834	7.07239675521851	6.77840566635132	7.28739881515503
7.40742492675781	7.33272123336792	7.52469444274902	7.4955997467041	7.5764102935791	7.63286209106445	7.56723833084106	7.52320003509521	7.52617120742798	7.55879259109497	7.48283052444458	7.59344100952148	7.5183162689209	7.54729461669922	7.62449884414673	7.46441507339478	7.48723745346069	7.60389089584351	7.54907703399658	7.49927473068237	7.54160404205322	7.42380285263062	7.46865749359131	7.56261396408081	7.54445266723633	7.46101808547974	7.52788734436035	7.56052827835083	7.59851694107056	7.44501209259033	7.56993532180786	7.51989364624023	7.4895224571228	7.48919868469238	7.35121631622314	7.48182964324951	7.53377199172974	7.46065711975098	7.42507743835449	7.48387241363525	7.5037088394165	7.50916194915771	7.51617813110352	7.57492208480835	7.40445756912231	7.51390981674194	7.4745659828186	7.5617094039917	7.57571887969971	7.57838726043701
7.45382261276245	7.40512418746948	7.64548110961914	7.52162170410156	7.6959981918335	7.35324287414551	7.43838405609131	7.31205034255981	7.46554660797119	7.54085493087769	7.69609403610229	7.61563444137573	7.41778707504272	7.0755467414856	7.50763988494873	7.32252931594849	7.4546160697937	7.5436954498291	7.67683076858521	7.58573150634766	7.60276508331299	7.57334756851196	7.71697950363159	7.40584135055542	7.36595582962036	7.56374216079712	7.57684803009033	7.68321800231934	7.48201560974121	7.43778228759766	7.56235218048096	7.56008625030518	7.61961507797241	7.78560018539429	7.60058069229126	7.4480414390564	7.52202653884888	7.56193590164185	7.58612585067749	7.54813146591187	7.5742974281311	7.5703444480896	7.70005416870117	7.80845403671265	7.30618906021118	7.74310207366943	7.71200132369995	7.82070684432983	7.519775390625	7.57891416549683
8.26004791259766	8.24792385101318	8.24932098388672	8.24630165100098	8.20598888397217	8.26109600067139	8.27563381195068	8.22644519805908	8.26911544799805	8.23504829406738	8.27517318725586	8.27829647064209	8.21698379516602	8.39816570281982	8.28813743591309	8.20552921295166	8.30569553375244	8.25657367706299	8.22243022918701	8.23947429656982	8.23648643493652	8.21031856536865	8.24179553985596	8.24388122558594	8.22788715362549	8.21093368530273	8.26747703552246	8.22479152679443	8.23681449890137	8.2597131729126	8.21637725830078	8.14479160308838	8.23231029510498	8.177565574646	8.20766162872314	8.23378276824951	8.25918769836426	8.2081995010376	8.23195362091064	8.27577209472656	8.23141860961914	8.23686504364014	8.24254131317139	8.21447277069092	8.2141284942627	8.20498752593994	8.20447254180908	8.22326183319092	8.18974304199219	8.19024753570557
7.47730922698975	6.90310621261597	7.63293266296387	6.96587991714478	7.56046867370605	6.85838985443115	6.69815301895142	7.61497116088867	7.51361703872681	7.76134157180786	7.54134225845337	7.56557607650757	6.65082359313965	6.95520687103271	7.63035678863525	7.668860912323	7.7450122833252	7.58019495010376	7.57217454910278	7.54670286178589	7.5922212600708	7.50933694839478	7.47306346893311	7.56983041763306	7.71761226654053	7.47712135314941	7.59566164016724	7.65371417999268	7.58271074295044	7.53108263015747	7.67337131500244	6.83570289611816	7.60215759277344	7.0014762878418	7.70357513427734	6.82445812225342	7.5960578918457	7.63647794723511	6.78952884674072	7.53161954879761	6.90193843841553	7.80808925628662	7.678955078125	7.63240671157837	7.54278802871704	6.87843465805054	7.10090732574463	7.60290622711182	7.69281148910522	6.7885274887085
7.4824161529541	7.38546323776245	7.40645503997803	7.46569490432739	7.39734888076782	7.45478391647339	7.53583812713623	7.54734373092651	7.42986536026001	7.38415622711182	7.52347326278687	7.48713827133179	7.53228282928467	7.55855274200439	7.6193962097168	7.44338798522949	7.65308713912964	7.5341911315918	7.46107816696167	7.3095874786377	7.53212976455688	7.49454402923584	7.32572078704834	7.52347326278687	7.6036639213562	7.48162889480591	7.47922992706299	7.4820728302002	7.47820568084717	7.40167617797852	7.55860042572021	7.47613573074341	7.53810834884644	7.44978666305542	7.64860391616821	7.66729402542114	7.3296012878418	7.54999589920044	7.46982192993164	7.60831212997437	7.57995510101318	7.45584964752197	7.45688199996948	7.31906461715698	7.40847730636597	7.51522445678711	7.34384155273438	7.49641752243042	7.43744945526123	7.26611423492432
7.71372556686401	7.63683891296387	7.63608646392822	7.75554704666138	7.81171560287476	7.71774530410767	7.72129917144775	7.71850156784058	7.71707916259766	7.70427083969116	7.53641939163208	7.64364004135132	7.73218441009521	7.72969913482666	7.75498247146606	7.68660068511963	7.63212299346924	7.64455652236938	7.70123958587646	7.68473768234253	7.7791633605957	7.70650434494019	7.71717119216919	7.65363693237305	7.67059850692749	7.68971729278564	7.69575309753418	7.70066022872925	7.73260259628296	7.58489656448364	7.76511716842651	7.74305486679077	7.64297866821289	7.75719881057739	7.64891576766968	7.70745944976807	7.64004373550415	7.6193962097168	7.65726613998413	7.5693507194519	7.66844177246094	7.7144136428833	7.65777254104614	7.58830547332764	7.70547866821289	7.64015340805054	7.6078085899353	7.6200737953186	7.63610649108887	7.70185279846191
7.01675748825073	7.00322484970093	6.82833814620972	6.88819360733032	6.87114429473877	7.00333118438721	6.75833797454834	7.07820320129395	6.8662314414978	6.99717569351196	7.15149259567261	7.13280391693115	7.0319881439209	7.17049646377563	7.17372369766235	6.80658483505249	7.02657413482666	6.76329612731934	6.73570251464844	7.03712463378906	7.34549140930176	6.58582401275635	7.03326272964478	6.71811962127686	6.78171968460083	6.89831113815308	7.19959163665771	6.99193954467773	7.28461122512817	6.85470294952393	6.90565156936646	6.90723133087158	7.06077337265015	6.857421875	7.02436971664429	6.68720197677612	6.83517360687256	7.05861568450928	6.89310026168823	6.606201171875	7.02714586257935	6.89703559875488	7.11677360534668	6.76920652389526	7.39525604248047	7.20999717712402	7.28751039505005	6.8612642288208	6.74498414993286	6.99993944168091
7.84069585800171	7.91772079467773	7.84174728393555	7.86752033233643	8.075364112854	7.90922975540161	7.75019979476929	7.85748910903931	7.81214427947998	7.80356645584106	7.83221483230591	7.8129734992981	7.80221271514893	7.85898208618164	7.90108203887939	7.85119724273682	7.64762735366821	7.77949571609497	7.86181497573853	7.78139638900757	7.78663778305054	7.90298128128052	7.8520040512085	7.79718446731567	7.8474555015564	7.79718446731567	7.80757570266724	7.75725936889648	7.80427598953247	7.81036043167114	7.93229627609253	7.73082256317139	7.66417169570923	7.81895112991333	7.79393005371094	7.77015972137451	7.75957727432251	7.76885271072388	7.78355360031128	7.74419927597046	7.73547124862671	7.7407021522522	7.8660626411438	7.83091592788696	7.75511980056763	7.72961807250977	7.83280277252197	7.72375106811523	7.84756660461426	7.83402013778687
8.73403167724609	8.66574001312256	8.78349590301514	8.77747058868408	8.71176528930664	8.71634578704834	8.57733058929443	8.72427558898926	8.73075771331787	8.70098876953125	8.73273944854736	8.75697803497314	8.678053855896	8.68158531188965	8.74825000762939	8.69893550872803	8.79803562164307	8.71969604492188	8.75983428955078	8.74995231628418	8.74902439117432	8.74473094940186	8.70501613616943	8.7218599319458	8.74479389190674	8.69722080230713	8.71369171142578	8.72565841674805	8.71835231781006	8.73599815368652	8.64203929901123	8.74874591827393	8.73924827575684	8.7054615020752	8.677734375	8.75040817260742	8.73225688934326	8.76849746704102	8.683424949646	8.66967010498047	8.72763919830322	8.72209930419922	8.73580646514893	8.77249050140381	8.71304512023926	8.77638149261475	8.71302032470703	8.6926794052124	8.69788265228271	8.67904567718506
7.89888429641724	6.92874383926392	6.95622587203979	8.3704948425293	6.72778558731079	7.91441202163696	7.49803495407104	8.19774913787842	6.86075735092163	8.33043384552002	7.28449821472168	8.24132251739502	8.0599422454834	7.56787300109863	7.13972187042236	8.36013889312744	7.05174398422241	7.56755590438843	7.00587558746338	7.9117431640625	8.33803749084473	7.45174026489258	8.14789295196533	8.05323219299316	6.43465042114258	8.13767051696777	8.284836769104	7.17272186279297	8.31331920623779	7.69547271728516	7.80301284790039	7.5749454498291	6.79165363311768	8.11793422698975	8.37941455841064	8.40084838867188	7.26708555221558	7.38221502304077	8.40208911895752	6.70555877685547	7.29998636245728	7.16660785675049	8.00203609466553	7.09802055358887	6.78815031051636	6.57236671447754	7.73927974700928	6.89165449142456	7.97516059875488	6.80704069137573
7.95132780075073	7.97752714157104	7.83780288696289	8.15992832183838	7.99676132202148	8.16982173919678	8.01494026184082	8.15460681915283	7.85817623138428	8.00138759613037	7.9818549156189	8.05303955078125	8.04766464233398	8.19650745391846	8.04048347473145	7.96496152877808	7.7527551651001	7.86205387115479	7.96617460250854	7.87438917160034	8.01552772521973	8.15760803222656	7.92555952072144	8.22742366790771	8.1646203994751	7.93249893188477	8.02832698822021	7.94006824493408	7.79989147186279	8.13668918609619	8.11487770080566	8.24534034729004	7.83452224731445	7.891526222229	7.85647535324097	7.9397988319397	7.96395778656006	7.77528285980225	7.93986368179321	8.02632904052734	7.98162841796875	7.96890783309937	7.96908950805664	7.807541847229	7.92202425003052	8.03390598297119	7.89278984069824	7.97250843048096	7.88689088821411	7.92224788665771
8.16708087921143	8.14591121673584	8.21590137481689	8.17614936828613	8.24758052825928	8.18238639831543	8.19653511047363	8.14088535308838	8.23849773406982	8.16814422607422	8.23187732696533	8.24831676483154	8.18001079559326	8.17111206054688	8.20905876159668	8.18898487091064	8.276047706604	8.17023277282715	8.24422740936279	8.2247142791748	8.20420169830322	8.28878593444824	8.28945541381836	8.24034976959229	8.17014408111572	8.16360855102539	8.17877578735352	8.22600650787354	8.16473960876465	8.17347717285156	8.23223304748535	8.21800994873047	8.226393699646	8.20327758789063	8.22809219360352	8.18850708007813	8.24958992004395	8.1450719833374	8.16007804870605	8.14332675933838	8.14003658294678	8.16539287567139	8.18768978118896	8.26254558563232	8.1646203994751	8.20814609527588	8.15198230743408	8.21942710876465	8.12424373626709	8.16378688812256
7.46342992782593	7.04009389877319	7.45331811904907	7.60236406326294	7.43659210205078	7.46818494796753	7.49014139175415	7.36473846435547	7.28057813644409	7.587317943573	7.41314888000488	6.93843078613281	7.44636631011963	7.51249742507935	7.4783935546875	7.23917436599731	7.50559759140015	7.38801240921021	7.44127082824707	7.46797800064087	7.48066806793213	7.4527063369751	6.62571239471436	7.55735063552856	7.42370462417603	7.38187265396118	6.89170455932617	7.36897468566895	7.40601205825806	7.1980242729187	7.48330211639404	6.77831602096558	7.4172887802124	6.80095386505127	7.24174547195435	7.33372926712036	7.47019004821777	7.4360990524292	7.3554515838623	7.48946619033813	7.45795774459839	7.53775596618652	7.30616760253906	7.44412279129028	7.57093954086304	7.4177041053772	7.37725162506104	6.8643946647644	7.36404418945313	7.50082635879517
7.22793817520142	6.54475498199463	6.96473550796509	6.63413095474243	6.9580283164978	6.81837320327759	7.07121896743774	6.82918167114258	6.62686347961426	7.16637086868286	6.83582830429077	6.99752187728882	7.07202911376953	7.17266130447388	6.89141464233398	7.01689863204956	6.83669376373291	7.05334758758545	7.18695640563965	7.15821170806885	7.10064601898193	6.9008150100708	7.11126232147217	6.99174880981445	6.97894239425659	7.04704093933105	7.00928068161011	7.02485513687134	7.06740760803223	7.14301490783691	7.10717582702637	6.98185920715332	7.03893804550171	7.08643102645874	6.83878040313721	6.56600141525269	6.71795558929443	7.03830194473267	6.68158483505249	6.75437879562378	7.08084297180176	7.1830358505249	7.08866739273071	6.91341638565063	6.81550264358521	7.10472583770752	6.65477323532104	7.02209806442261	6.99985218048096	7.00537347793579
7.49299764633179	7.36284065246582	7.24782609939575	7.16031837463379	6.82167482376099	7.38874053955078	7.27485036849976	7.23512411117554	7.34908294677734	7.30670356750488	7.18977117538452	7.34293556213379	7.30524396896362	7.40587568283081	7.32623338699341	7.16725826263428	7.33970975875854	7.32331418991089	7.06762886047363	7.2105860710144	7.0774040222168	6.71270370483398	6.85930490493774	7.0354471206665	7.13193941116333	7.21101379394531	7.10859870910645	7.04762506484985	7.13305950164795	6.59463930130005	6.98400688171387	6.68523120880127	6.76521778106689	6.92959785461426	7.14606618881226	7.24494457244873	6.71365356445313	7.13567304611206	7.11541080474854	7.26792240142822	7.19642496109009	7.17725849151611	7.23797082901001	7.23509883880615	7.15603399276733	7.00833082199097	7.0885968208313	7.08946418762207	7.16441249847412	6.8253173828125
9.22159671783447	9.20482540130615	9.20251560211182	9.22960472106934	9.24109840393066	9.23116397857666	9.24097347259521	9.21892929077148	9.24363327026367	9.20940780639648	9.25107860565186	9.25408840179443	9.23418807983398	9.21505546569824	9.24164581298828	9.22146606445313	9.36880779266357	9.21879768371582	9.24836540222168	9.22458457946777	9.25144386291504	9.24107265472412	9.20849514007568	9.23449230194092	9.24266529083252	9.1908073425293	9.21979427337646	9.20938110351563	9.21160125732422	9.22986125946045	9.21895503997803	9.23241138458252	9.22914409637451	9.21468448638916	9.20183372497559	9.22463703155518	9.2252836227417	9.20674514770508	9.2143669128418	9.21439361572266	9.21295928955078	9.24343490600586	9.2027063369751	9.24639987945557	9.20887088775635	9.20487976074219	9.17239856719971	9.18420886993408	9.18675899505615	9.20466232299805
7.57672119140625	7.63654804229736	7.67580604553223	7.64449787139893	7.48121309280396	7.06072568893433	7.22528791427612	6.70331764221191	7.86798000335693	7.51196336746216	7.70679473876953	7.77071952819824	6.88181781768799	6.7694149017334	7.18180418014526	7.65822124481201	7.44757652282715	7.57100963592529	7.89030933380127	6.58104610443115	7.56787300109863	7.64140462875366	7.92259073257446	6.63481378555298	7.54701137542725	7.60832262039185	7.66525268554688	7.03467226028442	7.57335901260376	7.65159797668457	7.47354555130005	7.442307472229	7.93753290176392	7.68282175064087	7.86772680282593	6.97672653198242	7.3776159286499	6.78642606735229	7.59576082229614	7.39364528656006	6.8344087600708	7.442542552948	6.80655384063721	7.97288274765015	7.53057098388672	7.5839467048645	7.71530103683472	7.59089756011963	7.72074604034424	7.37604761123657
9.0718822479248	9.05831241607666	9.10496520996094	9.14028835296631	9.12326335906982	9.18318462371826	9.19868469238281	9.1456937789917	9.13149070739746	9.09187793731689	9.06692218780518	9.1175365447998	9.1462516784668	9.18483352661133	9.19694995880127	9.099853515625	9.09356212615967	9.03502941131592	9.07783985137939	9.09127998352051	9.0846118927002	9.05743789672852	9.12700748443604	9.0843620300293	9.17574405670166	9.09645843505859	9.09335136413574	9.16061878204346	9.11680698394775	9.04952812194824	9.19173049926758	9.15387535095215	9.1108922958374	9.1144437789917	9.11226940155029	9.11055564880371	9.12697505950928	9.08575439453125	9.13010883331299	9.01216220855713	9.13462352752686	9.14532089233398	9.13763904571533	9.19186973571777	9.09345626831055	9.09187793731689	9.07707691192627	9.1144437789917	9.12096881866455	9.18878746032715
8.45577335357666	8.68463039398193	8.73307704925537	8.69039058685303	8.61888408660889	8.53229522705078	8.20325088500977	8.45293617248535	8.55081558227539	8.69242382049561	8.69514846801758	8.75680351257324	8.72513580322266	8.38810157775879	8.28449821472168	8.72741889953613	8.52996921539307	8.82318687438965	8.79966449737549	8.97516059875488	8.82389163970947	8.82137584686279	8.47888374328613	8.5463695526123	8.53952789306641	8.65662479400635	8.59761810302734	8.74360370635986	8.6168851852417	8.49659729003906	8.34315204620361	8.53611660003662	8.75548648834229	8.78606986999512	8.79360866546631	8.80696678161621	8.49869632720947	8.70797920227051	8.73919200897217	8.8893461227417	8.8733491897583	8.79998779296875	8.81976795196533	8.41980743408203	8.67155265808105	8.82556915283203	8.76618194580078	8.76529598236084	8.71225357055664	8.4538688659668
7.44597768783569	7.43354606628418	7.53215551376343	7.56279230117798	7.36236953735352	7.61274147033691	7.57497978210449	7.44362258911133	7.49828290939331	7.34896659851074	7.17190170288086	7.31209278106689	7.40881633758545	7.69064807891846	7.4112491607666	7.40560245513916	7.23774480819702	7.53615427017212	7.25157594680786	7.18940591812134	7.36201095581055	7.24254131317139	7.5269980430603	6.70532941818237	7.49457216262817	7.4531192779541	7.41684007644653	7.38383340835571	7.46212816238403	7.46145343780518	7.45595598220825	7.13277196884155	6.7632417678833	7.11532735824585	7.40043449401855	6.65990543365479	7.39452171325684	7.17219400405884	6.80690908432007	6.70964479446411	7.35007333755493	7.1369423866272	7.42247486114502	7.34873294830322	7.27996349334717	7.3296217918396	7.36711359024048	7.47430372238159	7.50936365127563	7.38835000991821
8.35900020599365	8.27316379547119	8.36616134643555	8.34206676483154	8.26909255981445	8.34646987915039	8.13842868804932	8.29103565216064	8.29706001281738	8.33471488952637	8.44859790802002	8.38594532012939	8.42412948608398	7.61122417449951	8.24856185913086	6.90868186950684	8.35104179382324	8.41343402862549	8.4022274017334	8.38574886322021	8.3878698348999	8.31287479400635	8.22824668884277	8.41866588592529	8.28499412536621	8.32018756866455	8.21237373352051	8.34056282043457	8.28019142150879	8.32535171508789	8.16687393188477	8.36644172668457	8.35193157196045	8.29721355438232	8.24002456665039	8.34250164031982	8.32000064849854	8.2351245880127	8.37827110290527	8.2755880355835	8.31485652923584	8.31468868255615	8.26140594482422	8.10088729858398	8.31228351593018	8.28609657287598	8.27263069152832	8.22130966186523	8.27290821075439	8.26703071594238
8.11096000671387	8.07092380523682	8.11025333404541	8.11703872680664	8.112135887146	8.122314453125	8.16426372528076	8.12067222595215	8.15854358673096	8.15402793884277	8.12198638916016	8.1573657989502	8.13668918609619	8.14148139953613	8.2193489074707	8.15469741821289	8.14338970184326	8.08335971832275	8.14057064056396	8.05403804779053	8.16837978363037	8.11756992340088	8.15271663665771	8.05380821228027	8.14556884765625	8.11541080474854	8.16500663757324	8.14438724517822	8.12339401245117	8.05625629425049	8.14270210266113	8.15277767181396	8.15603351593018	8.11630916595459	8.01986408233643	8.08863258361816	8.14637660980225	8.14201354980469	8.09036350250244	8.00104141235352	8.1174373626709	8.12548160552979	8.14535140991211	8.16013813018799	8.10595321655273	8.09826278686523	8.11879348754883	8.14279556274414	8.11243724822998	8.17917823791504
8.32742023468018	8.2599515914917	8.26890563964844	8.28535461425781	8.36008167266846	8.32294273376465	8.29830741882324	8.27119064331055	8.24610424041748	8.25671768188477	8.23439025878906	8.25428199768066	8.23671340942383	8.40798568725586	8.3307991027832	8.21677303314209	8.3309211730957	8.2597131729126	8.22367763519287	8.24124717712402	8.25282859802246	8.23857307434082	8.28180599212646	8.25820636749268	8.24288940429688	8.22567081451416	8.21587562561035	8.28941059112549	8.25597190856934	8.35378170013428	8.23345279693604	8.29263305664063	8.25844573974609	8.16829109191895	8.19689464569092	8.2165355682373	8.26128673553467	8.22636795043945	8.22585201263428	8.30582427978516	8.27239894866943	8.23603343963623	8.20035839080811	8.19448661804199	8.24132251739502	8.21383666992188	8.1922607421875	8.22365188598633	8.24234294891357	8.25830173492432
6.964195728302	7.14638614654541	6.89809656143188	7.19105958938599	7.15317440032959	7.2338080406189	7.17591762542725	7.25059080123901	7.10029983520508	6.66882848739624	7.27167892456055	7.0603199005127	7.106360912323	6.86248683929443	7.19506883621216	7.18001127243042	7.26825046539307	7.17043781280518	7.10448694229126	7.24094820022583	7.39045810699463	7.10809135437012	6.90054512023926	7.24326133728027	7.18466281890869	7.24775218963623	6.96395969390869	6.80841732025146	6.54975080490112	6.73803853988647	7.21687793731689	7.05280256271362	7.10988235473633	7.1303014755249	7.13760709762573	6.55332851409912	6.76429748535156	6.51630783081055	7.22404050827026	6.75190401077271	7.05683660507202	7.11072444915771	6.68560028076172	6.61365222930908	6.71985292434692	6.94754648208618	6.73831176757813	6.84570407867432	6.92301654815674	7.40822315216064
8.2304744720459	8.25870895385742	8.28907585144043	8.30905532836914	8.25626087188721	8.24445056915283	8.26076316833496	8.29481887817383	8.22393703460693	8.27330207824707	8.20658302307129	8.26088237762451	8.26107215881348	8.31082057952881	8.27760887145996	8.26057243347168	8.0961446762085	8.31088447570801	8.22793769836426	8.1937370300293	8.19774913787842	8.19365310668945	8.26832008361816	8.25925922393799	8.27517318725586	8.27244472503662	8.25861358642578	8.25858974456787	8.24032497406006	8.19203758239746	8.34639167785645	8.29961585998535	8.18270015716553	8.22409248352051	8.23849773406982	8.31441497802734	8.22840023040771	8.19251155853271	8.24905109405518	8.18009757995605	8.22901630401611	8.25582695007324	8.26128673553467	8.229323387146	8.25037097930908	8.22554206848145	8.22190952301025	8.26583194732666	8.25645351409912	8.30965137481689
7.47742509841919	7.63147401809692	6.91240310668945	7.46889352798462	7.07214069366455	7.55556583404541	7.66262578964233	6.65721464157104	7.5566520690918	7.04974555969238	7.4591965675354	7.51239109039307	7.77820920944214	7.67731475830078	7.19395685195923	7.54455184936523	7.43942737579346	7.47114515304565	7.01124286651611	6.77709054946899	6.98927211761475	7.34734964370728	7.51620483398438	7.41654062271118	7.41092920303345	7.4198899269104	7.54385709762573	7.55988264083862	6.79607105255127	6.51370573043823	7.47211265563965	7.48220157623291	7.38571357727051	7.4579119682312	7.30459833145142	7.32054090499878	6.61668157577515	6.99097013473511	6.81346321105957	7.37792539596558	7.58749771118164	7.40234756469727	7.40852832794189	6.56696939468384	6.79659080505371	7.36340522766113	6.79858922958374	6.87306070327759	7.39467906951904	7.30231904983521
7.44279336929321	7.64687395095825	7.52823495864868	7.45467710494995	6.82781934738159	7.47471141815186	7.08221673965454	7.32752227783203	7.50514984130859	7.45635080337524	7.34417629241943	7.46757841110229	7.44543313980103	7.30511474609375	7.4860053062439	7.46530866622925	7.34617710113525	7.35391616821289	7.48759078979492	6.78806972503662	7.35761070251465	7.35378170013428	7.46463871002197	7.04717350006104	6.70327663421631	7.44776248931885	7.40742492675781	7.40479946136475	7.17105054855347	6.65403413772583	6.86220693588257	7.24949169158936	6.84083604812622	7.36687088012695	7.47434759140015	7.35237550735474	7.35003471374512	7.45954322814941	7.32980442047119	6.99691963195801	7.42390108108521	6.77437257766724	7.41547393798828	6.6969428062439	6.79798316955566	7.31739473342896	6.47706413269043	7.00467920303345	7.43445730209351	6.92176532745361
8.14609718322754	8.06020641326904	8.03746604919434	8.07280158996582	8.00449371337891	8.08346652984619	8.22685718536377	8.09971523284912	8.0071496963501	8.14370155334473	7.86603307723999	7.91436958312988	8.01106262207031	8.25577926635742	8.10805702209473	8.12894821166992	8.17158031463623	8.04508781433105	7.92623949050903	8.00625228881836	7.97737598419189	7.86449909210205	7.91308784484863	8.08457660675049	8.13519668579102	8.04032516479492	8.099853515625	8.02546977996826	8	8.17704582214355	8.05142307281494	8.07765865325928	7.89066696166992	7.95702266693115	7.98702669143677	8.01761722564697	8.04233932495117	8.03634929656982	8.07408428192139	8.03522968292236	8.03245735168457	8.12205219268799	8.03988933563232	7.96516418457031	8.03217506408691	8.03027534484863	7.91687488555908	8.04123497009277	8.04820823669434	8.10346126556396
7.53389930725098	7.43394565582275	7.35362768173218	7.12510347366333	7.41670703887939	7.35793495178223	7.18437528610229	7.60658550262451	7.53730249404907	7.00270509719849	7.44684791564941	6.92300796508789	7.15262651443481	7.3683614730835	7.14957237243652	6.97416210174561	8.11637496948242	7.6686840057373	7.53859901428223	7.56261396408081	7.33976936340332	6.73166465759277	6.78592538833618	6.65275764465332	7.46973371505737	7.57187175750732	7.56243562698364	6.88100290298462	6.8325982093811	7.65927886962891	6.76361894607544	7.58255195617676	7.42217922210693	7.23954963684082	6.90290832519531	6.99114274978638	7.06656694412231	6.63314867019653	6.88772058486938	7.62571382522583	7.29955101013184	7.40611410140991	7.26611423492432	6.94180488586426	6.92126941680908	7.48036623001099	7.33128547668457	7.48609018325806	6.76903533935547	7.72503709793091
7.29085779190063	6.96099853515625	7.09307146072388	7.3941011428833	7.47061634063721	7.21682548522949	7.17437982559204	7.24839019775391	7.44697189331055	7.41911268234253	7.54608583450317	7.28775691986084	7.14204502105713	7.01076745986938	7.31915950775146	7.08863210678101	7.66735935211182	7.10226202011108	7.4783501625061	7.08113098144531	7.499755859375	7.24338531494141	7.50947141647339	7.22224807739258	7.13424110412598	7.20652914047241	7.5067892074585	7.39380311965942	7.35418510437012	7.17794036865234	7.34596157073975	7.05880546569824	7.54174137115479	7.47646951675415	7.31638956069946	7.23822164535522	7.45146417617798	7.45183229446411	7.15860366821289	7.55659198760986	7.38658809661865	7.36432600021362	7.14201402664185	7.55070543289185	7.17513465881348	7.3080735206604	7.5575795173645	7.15664005279541	7.3291130065918	7.33294296264648
9.84869384765625	9.71323013305664	9.75402736663818	9.59404945373535	9.83354187011719	9.86152839660645	9.88094520568848	9.69734287261963	9.88255310058594	9.8206090927124	9.81859493255615	9.71360015869141	9.72685718536377	10.2245330810547	9.85939025878906	9.80709552764893	9.71116542816162	9.57868480682373	9.94568538665771	9.8443775177002	10.0318927764893	9.89858245849609	10.1592960357666	9.79011631011963	9.81441402435303	9.8475170135498	9.83898162841797	10.0467681884766	9.6513843536377	9.86315059661865	9.92679977416992	9.77008533477783	9.96331977844238	10.0086431503296	9.8468074798584	9.954421043396	9.80529022216797	9.76694011688232	9.84398651123047	9.71756267547607	9.70722961425781	9.90482330322266	9.87234306335449	9.96574211120605	9.87868309020996	9.74616718292236	9.94160079956055	10.0688533782959	9.77563190460205	9.91116809844971
9.231520652771	9.20384883880615	9.29525947570801	9.2951488494873	9.11055564880371	9.28526496887207	9.30994892120361	9.23977470397949	9.22585201263428	9.22641944885254	9.14572429656982	9.25171089172363	9.28519725799561	9.24029922485352	9.26443958282471	9.32236385345459	9.22002983093262	9.25362873077393	9.26344680786133	9.27081871032715	9.23164844512939	9.17417621612549	9.16372776031494	9.18061351776123	9.32430267333984	9.32533073425293	9.2597131729126	9.3091402053833	9.29703807830811	9.14894199371338	9.31340312957764	9.27565670013428	9.23774433135986	9.24672031402588	9.39186954498291	9.19634246826172	9.2601432800293	9.25532054901123	9.30588817596436	9.21410179138184	9.35510635375977	9.29258823394775	9.25710201263428	9.21093368530273	9.25563430786133	9.2665376663208	9.25068855285645	9.28609657287598	9.26116752624512	9.26623153686523
7.87132167816162	7.89524030685425	7.8571515083313	7.89269542694092	7.80391454696655	7.85583400726318	7.86445188522339	7.93724203109741	7.89043760299683	7.85040712356567	7.85841703414917	7.87866544723511	7.88213157653809	7.98479747772217	7.86281681060791	7.86778545379639	7.82399559020996	7.81757879257202	7.85997247695923	7.83511304855347	7.8643627166748	7.81119966506958	7.80854845046997	7.85528898239136	7.87611389160156	7.8536434173584	7.90963077545166	7.8513503074646	7.82689714431763	7.82713031768799	7.88171529769897	7.90836191177368	7.85550117492676	7.85428762435913	7.91631174087524	7.90382766723633	7.85050535202026	7.89068937301636	7.85492515563965	7.86008644104004	7.84453296661377	7.86261415481567	7.90943813323975	7.82087087631226	7.84502363204956	7.86782073974609	7.84567451477051	7.87795829772949	7.88167572021484	7.87208652496338
7.47876834869385	7.54081726074219	7.38614225387573	6.71536493301392	7.3855881690979	7.52871084213257	7.5393648147583	7.3466854095459	7.43936443328857	7.46133327484131	7.53514194488525	7.48218727111816	7.44059419631958	7.66119718551636	7.47265386581421	7.39856481552124	7.52609348297119	7.5046067237854	7.4406099319458	7.54155445098877	7.4352388381958	7.36550664901733	7.4215874671936	7.65660619735718	7.37549877166748	7.46840620040894	7.50413084030151	7.41438817977905	7.44649076461792	7.53911352157593	7.29243326187134	7.40253639221191	7.41246032714844	7.33715963363647	7.34527587890625	7.30321788787842	7.44782447814941	7.35661840438843	7.38315105438232	7.51422882080078	7.29902744293213	7.4052095413208	7.0531587600708	7.45878887176514	7.40421772003174	7.32878732681274	7.39555358886719	7.34482431411743	7.33302402496338	7.4906325340271
7.12142848968506	7.3170599937439	6.92158174514771	7.53101873397827	7.18187236785889	7.40835857391357	7.00731992721558	6.68946647644043	7.38354587554932	7.31103277206421	7.29734468460083	7.24762964248657	7.17125844955444	6.76194477081299	6.99619197845459	7.36847305297852	7.60051536560059	7.31866836547852	7.2565975189209	7.53874969482422	7.56720304489136	7.23441600799561	7.29400300979614	7.16136789321899	7.36718797683716	7.41944360733032	6.62091636657715	7.47781562805176	7.31624317169189	7.05304002761841	7.09526109695435	7.01861715316772	7.33441352844238	7.31559276580811	7.35539388656616	7.38998079299927	7.23623466491699	7.27337169647217	7.35472297668457	7.12456941604614	7.41617441177368	7.40138339996338	7.55390739440918	7.25377416610718	7.31405687332153	7.28798055648804	6.70296907424927	7.49138975143433	6.74087524414063	7.36709499359131
7.71662092208862	7.48098373413086	7.74119091033936	6.73940944671631	7.57448291778564	7.75738096237183	7.6919207572937	7.69946479797363	7.75316905975342	7.83622264862061	7.424391746521	7.47513341903687	7.81627464294434	6.92757654190063	7.01961946487427	7.79584550857544	7.8208646774292	7.77269554138184	7.85685586929321	7.48509645462036	7.51339054107666	7.49543333053589	7.007652759552	7.46614074707031	7.7153263092041	7.48776054382324	7.72810220718384	7.90356731414795	7.42564821243286	7.44456005096436	7.01775121688843	7.77817296981812	7.20579957962036	7.49654197692871	7.79653263092041	7.2582540512085	6.79372453689575	7.4703369140625	7.55010604858398	7.71420383453369	7.92338371276855	7.68523120880127	7.77052783966064	7.10327386856079	7.75094032287598	7.811842918396	7.80687141418457	7.62070846557617	7.87558221817017	7.66874933242798
8.6445369720459	8.54550457000732	8.49242496490479	8.60187530517578	8.60140800476074	8.6544075012207	8.54854869842529	8.58373165130615	8.61107540130615	8.56386089324951	8.65442657470703	8.62907314300537	8.54282569885254	8.61404228210449	8.59099769592285	8.57079982757568	8.76294136047363	8.49234104156494	8.61123466491699	8.72954559326172	8.71416187286377	8.64860343933105	8.53838539123535	8.69158554077148	8.52451324462891	8.58092498779297	8.49299812316895	8.54562854766846	8.65697002410889	8.67482471466064	8.55801200866699	8.55517959594727	8.63514137268066	8.6026029586792	8.50961875915527	8.73331737518311	8.6072301864624	8.54634475708008	8.6142749786377	8.66278648376465	8.55123043060303	8.61530780792236	8.52867221832275	8.53817176818848	8.61790180206299	8.56741428375244	8.63253784179688	8.53193855285645	8.56184005737305	8.58480644226074
7.40774774551392	7.33527755737305	7.20444536209106	7.22289848327637	7.25527238845825	7.271888256073	7.22819519042969	7.25241613388062	7.23413753509521	7.33693981170654	7.32327270507813	7.17263221740723	7.2183256149292	7.30008745193481	7.52395439147949	7.24142217636108	7.19937133789063	7.32049942016602	7.19429206848145	7.22468852996826	6.96576929092407	6.81694984436035	7.30852174758911	7.34652900695801	7.21136093139648	7.2394495010376	7.27297830581665	7.19407033920288	7.15842294692993	6.83218002319336	7.35024785995483	7.30498552322388	7.20725727081299	7.19684457778931	7.09254503250122	7.20774221420288	7.22998905181885	7.17163848876953	7.21311902999878	7.16441249847412	7.17762327194214	7.2089786529541	7.13716411590576	6.73522806167603	7.12538385391235	6.52882289886475	6.96935033798218	6.89207077026367	7.16932153701782	7.21053266525269
7.73319721221924	7.65036582946777	7.4273886680603	7.66472673416138	7.75556230545044	7.66940975189209	7.67575979232788	7.67323303222656	7.59113121032715	7.64873075485229	7.74996042251587	7.68857097625732	7.58444452285767	7.75763130187988	7.70481967926025	7.61242341995239	7.83579206466675	7.64659976959229	7.7735595703125	7.60299253463745	7.59399461746216	7.72507810592651	7.70766401290894	7.61079835891724	7.69483327865601	7.64644289016724	7.62652492523193	7.59922790527344	7.73041868209839	7.91613292694092	7.69286441802979	7.59009456634521	7.72912406921387	7.64466524124146	7.41453886032104	7.65735244750977	7.64990901947021	7.64714813232422	7.53572463989258	7.3828272819519	7.55304527282715	7.62339401245117	7.66014432907104	7.70954132080078	7.5662841796875	7.58498668670654	7.53520536422729	7.53926420211792	7.63661813735962	7.62648391723633
7.92231512069702	7.94042682647705	7.94737005233765	7.92211818695068	8.01753425598145	7.978102684021	7.94072580337524	7.90574169158936	7.90149641036987	7.91791486740112	7.9702353477478	7.97208690643311	7.9941234588623	8.0028133392334	8.01004505157471	7.89140939712524	7.92672824859619	7.89789628982544	7.87899255752563	7.96837568283081	7.94457626342773	7.94384050369263	7.93865489959717	7.97649192810059	7.86493825912476	7.90465068817139	7.86541795730591	7.86264991760254	7.93218469619751	8.02065086364746	7.98145627975464	7.9161434173584	7.96422672271729	7.89058876037598	7.88011026382446	7.83280897140503	7.90524005889893	7.86757373809814	7.9852557182312	7.8879828453064	7.8834056854248	7.90846872329712	7.90342092514038	7.94432973861694	7.86746740341187	7.85863924026489	7.88259840011597	7.85817003250122	7.86711978912354	7.93404865264893
6.90102767944336	6.89362525939941	7.18786191940308	6.79026412963867	6.45068264007568	6.59729194641113	7.10515022277832	6.81329822540283	6.84452867507935	7.16262435913086	6.91992473602295	6.75724601745605	7.02945470809937	7.38457632064819	6.86848783493042	7.06750869750977	6.89667558670044	6.91959428787231	6.94049644470215	7.00922250747681	6.84731912612915	6.79487562179565	6.98467922210693	6.72528266906738	6.97341442108154	7.03476428985596	6.95377016067505	6.83103179931641	6.7300443649292	6.96974420547485	7.03662872314453	7.09547281265259	6.97756814956665	6.9585337638855	7.0506272315979	7.12827014923096	6.85768604278564	7.01477241516113	7.11507749557495	6.50045251846313	6.73752212524414	7.19105958938599	7.09940433502197	7.10030174255371	6.99380207061768	7.08361005783081	6.63392114639282	7.10785436630249	7.00817441940308	7.06589031219482
7.16551160812378	7.22762966156006	7.58217716217041	7.27334833145142	7.16345977783203	7.33877515792847	7.42329502105713	7.26354122161865	6.71889638900757	6.99768686294556	6.85628843307495	7.25205183029175	7.24069881439209	7.48096942901611	7.29714727401733	7.2979793548584	7.21724700927734	7.25544118881226	7.13567304611206	7.273024559021	7.20139694213867	6.90771245956421	6.82586669921875	6.84102010726929	7.29589700698853	7.33978939056396	7.2192702293396	7.32413816452026	7.27825021743774	7.51244401931763	7.35901927947998	7.04300832748413	7.31346654891968	7.18760538101196	7.17591762542725	7.2117075920105	7.34149408340454	7.02015399932861	7.23309755325317	6.84556818008423	7.2407488822937	7.24620294570923	7.2553448677063	7.46170854568481	7.3331446647644	7.22393703460693	7.10281085968018	7.37283849716187	7.30092144012451	7.33847618103027
7.49036598205566	7.43846321105957	7.49795198440552	7.46673440933228	7.6849889755249	7.51989364624023	7.50276851654053	7.48247337341309	7.54993486404419	7.50593662261963	7.41757154464722	7.35894298553467	7.50529909133911	7.08298873901367	7.6496753692627	7.37637615203857	7.36545038223267	7.34417629241943	7.57042598724365	7.43670320510864	7.46515989303589	7.47193670272827	7.55626630783081	7.4292516708374	7.45499706268311	7.3960075378418	7.38315105438232	7.54466342926025	7.37854337692261	7.59046268463135	7.47485685348511	7.7659068107605	7.43110609054565	7.57698583602905	7.50803136825562	7.63080406188965	7.43479251861572	7.47110080718994	7.53604030609131	7.3935399055481	7.50580072402954	7.48603343963623	7.5388126373291	7.58522367477417	7.5150785446167	7.48675632476807	7.50929641723633	7.61318635940552	7.4857497215271	7.51477336883545
7.61989641189575	7.69294357299805	7.65987825393677	7.68999195098877	7.61002111434937	7.80480718612671	7.81661891937256	7.66341829299927	7.56937408447266	7.68644857406616	7.4864444732666	7.55876874923706	7.71168088912964	7.49127769470215	7.72434139251709	7.67576932907104	7.67396020889282	7.70683717727661	7.59103107452393	7.58343696594238	7.57333564758301	7.51280450820923	7.51271104812622	7.53539562225342	7.64955854415894	7.61497116088867	7.47671556472778	7.61929178237915	7.55069303512573	7.66069459915161	7.77757883071899	7.58231353759766	7.56012201309204	7.57759523391724	7.65998268127441	7.55753135681152	7.56905794143677	7.59726715087891	7.56835412979126	7.61696863174438	7.55013036727905	7.60183191299438	7.62838888168335	7.51906633377075	7.64724588394165	7.61758756637573	7.58683490753174	7.58644104003906	7.60728359222412	7.53285646438599
6.78496646881104	6.90490198135376	6.79752397537231	6.83528470993042	6.92949771881104	7.01408910751343	6.77701330184937	6.78560733795166	6.81692361831665	6.65949249267578	6.87507486343384	6.92660140991211	6.72602605819702	6.81366443634033	6.70594072341919	6.88387155532837	7.01640558242798	6.53805303573608	6.71406126022339	6.79496192932129	6.80059337615967	6.66521501541138	6.81862831115723	6.657142162323	6.63061904907227	7.13512563705444	6.63591575622559	6.75040817260742	6.58100461959839	6.99653816223145	6.82186079025269	6.87137460708618	6.8836555480957	6.89014720916748	6.77323770523071	6.83150482177734	6.82919692993164	7.12467765808105	6.99850177764893	6.80377864837646	6.80493640899658	6.91065120697021	6.90490579605103	6.93152475357056	6.83811855316162	6.80595588684082	6.78753852844238	6.72371816635132	6.83727264404297	7.29394769668579
7.5113353729248	7.58427476882935	7.43125104904175	7.50599050521851	7.54032945632935	7.50607204437256	7.47562742233276	7.44883012771606	7.55763959884644	7.50487852096558	7.80360746383667	7.616370677948	7.53438138961792	7.38930797576904	7.46868705749512	7.42599058151245	7.59609127044678	7.52209186553955	7.55549335479736	7.4735746383667	7.50136041641235	7.75014591217041	7.69209766387939	7.42520809173584	7.46768188476563	7.2022705078125	7.56201934814453	7.38298892974854	7.50127840042114	7.5736141204834	7.46049213409424	7.48798656463623	7.52944326400757	7.49171161651611	7.24104833602905	7.50447082519531	7.52975130081177	7.42458772659302	7.29830694198608	7.44202470779419	7.382737159729	7.40397787094116	7.43129920959473	7.42424440383911	7.51960468292236	7.49255084991455	7.47533702850342	7.5928316116333	7.36847305297852	7.34317207336426
7.45516490936279	7.41982364654541	7.362633228302	7.3720645904541	7.48984622955322	7.39294290542603	7.37644910812378	7.38623142242432	7.4482421875	7.47490072250366	7.46233797073364	7.39714002609253	7.37414312362671	7.54268836975098	7.37986707687378	7.35856294631958	7.39492416381836	7.42980051040649	7.3150463104248	7.45627498626709	7.40623331069946	7.41574096679688	7.44035816192627	7.55735063552856	7.41535758972168	7.39067029953003	7.39917182922363	7.42514276504517	7.40083122253418	7.43828916549683	7.4627423286438	7.26410913467407	7.33449411392212	7.43282508850098	7.36070680618286	7.40874862670898	7.35527896881104	7.33951091766357	7.36430692672729	7.39861679077148	7.35839176177979	7.26460552215576	7.37438154220581	7.57837533950806	7.3167667388916	7.3466854095459	7.31300210952759	7.36759805679321	7.29754161834717	7.3381175994873
7.23864793777466	7.51158905029297	7.17193126678467	7.42152166366577	7.0015172958374	6.96788024902344	7.19022226333618	7.3370795249939	7.47092485427856	7.22357368469238	7.20736503601074	7.24664640426636	7.21995115280151	7.37507820129395	7.35728693008423	7.15609455108643	7.42087936401367	7.30079126358032	7.15772867202759	7.03358459472656	7.50183963775635	7.23693990707397	7.17263221740723	7.21666717529297	7.31082057952881	7.30161571502686	7.229323387146	7.35111951828003	7.31166934967041	6.73894691467285	7.14160633087158	7.48462724685669	7.24868440628052	6.97941160202026	7.41727256774902	7.09208869934082	7.12531852722168	7.22240447998047	7.40923976898193	7.05253982543945	7.34513854980469	7.01182413101196	7.33124494552612	7.07634925842285	7.23210620880127	7.32004261016846	7.41509008407593	7.42628335952759	7.33389043807983	7.28490447998047
7.57020425796509	7.55003261566162	7.64098787307739	7.44579076766968	7.60775518417358	7.45630550384521	7.43269681930542	7.52654600143433	7.50765371322632	7.57469081878662	7.60135364532471	7.46713447570801	7.68706512451172	7.49771738052368	7.38576698303223	6.86762142181396	7.68334436416626	7.54248952865601	7.43782997131348	7.49138975143433	6.78051996231079	7.60449600219727	7.38962650299072	7.59393930435181	6.54904127120972	7.42426061630249	7.55833673477173	7.48394393920898	7.40817213058472	7.65732383728027	7.40079689025879	7.58343696594238	7.57252311706543	7.58931255340576	7.56876468658447	7.63179874420166	7.54648113250732	7.6001992225647	7.54025459289551	7.61231756210327	7.33996772766113	7.36571264266968	7.65207242965698	7.46109294891357	7.54949378967285	7.68186521530151	6.66226530075073	7.55707406997681	7.47564220428467	7.19706010818481
7.11813259124756	7.03187894821167	7.13280391693115	6.90766572952271	7.13618135452271	7.21276760101318	6.96695041656494	6.71358346939087	7.18250036239624	6.79767608642578	7.22396278381348	7.23256397247314	7.01442289352417	7.24082183837891	6.95830583572388	7.23011684417725	6.79620552062988	7.14454317092896	6.67150926589966	6.75734233856201	6.54056978225708	6.84225988388062	6.83205080032349	7.20868301391602	6.79000902175903	6.94785976409912	6.81398439407349	7.21367692947388	6.80909109115601	6.59339094161987	6.78389549255371	7.10246801376343	6.51501035690308	6.78898048400879	6.83721733093262	6.78690052032471	7.15932655334473	6.82681894302368	7.02583837509155	7.21942710876465	6.7695198059082	6.6425986289978	7.3450403213501	6.84044027328491	7.21814155578613	7.22621297836304	7.18172931671143	7.33110332489014	7.26545476913452	6.98831367492676
6.96856260299683	6.78909873962402	6.86900854110718	6.76409816741943	6.98684787750244	6.82554817199707	7.27961778640747	6.71821880340576	6.67224025726318	6.96173906326294	7.06058788299561	6.94764375686646	6.89051389694214	6.67076253890991	6.96693897247314	6.82389831542969	7.23264026641846	7.20728349685669	7.01753425598145	6.83555746078491	6.94135713577271	6.73566770553589	6.77664661407471	6.76854181289673	6.78327941894531	6.9449610710144	6.97367286682129	6.90161895751953	6.97735452651978	6.59768199920654	6.92569446563721	6.90856504440308	6.66827869415283	6.80745029449463	6.95795679092407	6.76025438308716	7.01342725753784	6.98570919036865	7.02207708358765	6.8939528465271	6.9246711730957	6.89883232116699	6.92900705337524	6.99844837188721	6.91816473007202	6.89152050018311	6.909743309021	6.95778703689575	6.90578508377075	7.07940912246704
7.09272050857544	7.09718799591064	6.91312456130981	7.05534029006958	6.65495586395264	7.02506017684937	6.69323492050171	6.81277275085449	6.93094396591187	6.80957651138306	7.04520559310913	6.93979358673096	7.00847244262695	7.07362461090088	6.83437728881836	6.92573499679565	7.23872327804565	6.99988269805908	7.07066583633423	7.07536458969116	7.19270658493042	6.79019927978516	6.78996849060059	6.87860202789307	7.04750871658325	6.56894826889038	7.08824253082275	6.90370845794678	6.87195205688477	6.95229816436768	6.95101690292358	7.0420241355896	6.72720766067505	6.85383796691895	6.96145439147949	6.85457324981689	6.73148393630981	6.96614646911621	6.99327325820923	6.83073616027832	7.17753648757935	7.11922311782837	6.80180168151855	7.1273078918457	6.92234659194946	7.07605743408203	6.87181234359741	7.28822708129883	7.03059434890747	6.72929191589355
7.16069602966309	7.43617868423462	7.28569221496582	7.44943189620972	7.68394708633423	6.87153005599976	7.16052865982056	7.39906787872314	7.36569404602051	6.86646318435669	7.48701095581055	6.909912109375	7.35017061233521	6.88287782669067	7.38057279586792	6.87863922119141	7.26944303512573	7.07942152023315	7.32174348831177	7.29659938812256	7.40546607971191	7.261643409729	7.33559846878052	7.49289989471436	7.26007127761841	7.45647239685059	7.38603496551514	6.89114046096802	7.41163635253906	6.58443737030029	7.38960886001587	7.46909999847412	6.91233348846436	6.99210691452026	7.30702495574951	7.37553548812866	7.46521902084351	7.32766532897949	7.34103870391846	6.86135053634644	7.48881864547729	7.12732696533203	7.42135715484619	6.87769412994385	6.89982080459595	7.09047508239746	7.218430519104	6.83913421630859	6.88574552536011	6.78540849685669
8.10318756103516	8.02027797698975	8.25059032440186	8.0242805480957	8.11015224456787	8.03478908538818	8.23570537567139	8.17794036865234	8.16764259338379	8.11243724822998	8.15329647064209	8.19725322723389	8.14792346954346	8.15137004852295	8.08657360076904	8.16479873657227	7.96241188049316	8.06617641448975	8.16518497467041	8.17906284332275	8.22133636474609	8.16103839874268	8.22780990600586	8.06892776489258	8.16867446899414	8.1879997253418	8.10849761962891	8.24978542327881	8.1975564956665	8.27072525024414	8.22886180877686	8.41162014007568	8.41960906982422	8.47677326202393	8.43819427490234	8.35619831085205	8.45718479156494	8.24430179595947	8.48154258728027	8.31160545349121	8.34409713745117	8.31764507293701	8.32705211639404	8.50582790374756	8.27100467681885	8.42462062835693	8.33911323547363	8.36915969848633	8.27438926696777	8.41099643707275
7.82867288589478	7.87343120574951	7.76694774627686	7.75911617279053	7.85594892501831	7.74979019165039	7.86626386642456	7.81603574752808	7.80662059783936	7.90978050231934	7.78075647354126	7.68345212936401	7.94458627700806	7.94307374954224	7.89681816101074	7.8766508102417	7.29767322540283	7.77618503570557	7.76823091506958	7.78130292892456	7.86096668243408	7.83986759185791	7.74991416931152	7.83869171142578	7.90003395080566	7.82861471176147	7.59779405593872	7.77784729003906	7.75242471694946	7.78585624694824	7.74960470199585	7.76788997650146	7.82283449172974	7.74658727645874	7.78473854064941	7.8211727142334	7.73800325393677	7.86819171905518	8.01870059967041	7.84250926971436	7.82406091690063	7.87483549118042	7.80794763565063	7.98322916030884	7.80338191986084	7.86544752120972	7.81509923934937	7.67900991439819	7.89116954803467	7.8757266998291
7.03945398330688	7.33243846893311	7.32465267181396	7.2337064743042	7.31879329681396	7.32401466369629	7.01732540130615	7.37668657302856	7.25297451019287	7.24873304367065	7.31772899627686	7.26325702667236	6.72715663909912	6.87931776046753	6.81585454940796	7.27056217193604	7.06543254852295	7.27327919006348	6.88723707199097	7.32604885101318	7.3681755065918	7.34105825424194	6.68360710144043	7.25911569595337	6.89267206192017	7.05364990234375	7.33889436721802	7.32791042327881	7.31219863891602	7.22055244445801	7.43925380706787	7.1401309967041	7.42628335952759	7.15959739685059	7.31475162506104	7.04457902908325	7.30094289779663	6.94217920303345	7.0399603843689	6.84050369262695	7.27735710144043	7.26561975479126	7.40541458129883	6.91262197494507	7.44251108169556	7.18766164779663	6.96187496185303	7.37818002700806	7.31090545654297	7.24378204345703
7.93417501449585	7.88678932189941	7.84920454025269	7.91750049591064	7.8188591003418	7.88838148117065	7.84522819519043	7.90183401107788	7.79633855819702	7.90059089660645	7.76008319854736	7.73154020309448	7.91752147674561	8.19501399993896	7.90201377868652	7.89761066436768	8.02023696899414	7.90717458724976	7.84862613677979	7.97417068481445	7.80405759811401	7.84117794036865	7.74261522293091	7.89647102355957	7.86999988555908	7.92818593978882	7.8983850479126	7.80982208251953	7.86090087890625	7.72914838790894	8.02106475830078	7.7979941368103	7.78795623779297	7.77492570877075	7.83499240875244	7.69122314453125	7.79382514953613	7.93955421447754	7.91276407241821	7.77333307266235	7.94529151916504	7.82572460174561	7.85368585586548	7.87783193588257	7.84588527679443	7.79545593261719	7.75205612182617	7.88003015518188	7.82780838012695	7.81689071655273
7.5297384262085	6.68461942672729	7.36834287643433	7.37480354309082	7.3448634147644	7.37919664382935	7.27866220474243	7.35900020599365	7.30057382583618	7.37524271011353	7.61420106887817	7.35709571838379	7.31276941299438	7.03125762939453	7.50219488143921	7.23749351501465	7.49081516265869	7.35231781005859	7.21997737884521	7.33445358276367	7.36679649353027	7.30779552459717	7.3688817024231	7.4643406867981	7.37701463699341	7.45818424224854	7.27174854278564	7.24254131317139	7.33949136734009	7.3716402053833	7.42959070205688	7.46365404129028	7.29486274719238	7.22138833999634	7.18923759460449	7.3948016166687	7.36167097091675	7.37747001647949	7.42240905761719	7.41047334671021	7.38623142242432	6.85618495941162	7.2183780670166	7.3091402053833	7.26429843902588	7.26425075531006	7.20612382888794	7.24875783920288	7.27425003051758	7.39951801300049
6.8409309387207	6.84679365158081	6.99973487854004	7.17330265045166	6.8567590713501	6.93432807922363	7.1488184928894	6.81050729751587	6.7825870513916	6.81828451156616	6.96872711181641	6.97176742553711	6.80812549591064	7.25887680053711	7.06186676025391	7.03588056564331	7.10181570053101	6.94443321228027	7.13858699798584	6.91317272186279	7.10798978805542	7.08774614334106	7.05701923370361	6.66714525222778	6.84286594390869	7.09684038162231	6.87407732009888	7.06404590606689	7.10788822174072	7.09930086135864	7.11088514328003	7.01836633682251	6.75085258483887	7.0588812828064	6.98887014389038	7.10778617858887	7.05781841278076	7.06572914123535	6.89914464950562	6.60854959487915	7.12313652038574	7.08923387527466	6.64933204650879	6.72204732894897	6.47967195510864	6.88199615478516	6.72935962677002	6.98395442962646	6.95750761032104	6.98398876190186
7.89087915420532	7.81452703475952	7.80669546127319	7.89573192596436	7.87666797637939	7.9137396812439	7.92133808135986	7.82917499542236	7.80388689041138	7.84341335296631	7.89171028137207	7.87094211578369	7.90177440643311	7.92917346954346	7.88005876541138	7.86603307723999	7.89911413192749	7.76563119888306	7.79531002044678	7.84495544433594	7.84201622009277	7.83847141265869	7.89871978759766	7.9231972694397	7.82110738754272	7.83329391479492	7.77454614639282	7.77714395523071	7.84908151626587	7.86384010314941	7.90637826919556	7.85895824432373	7.83483362197876	7.80338191986084	7.79278373718262	7.83475112915039	7.86551856994629	7.73955631256104	7.89801168441772	7.83330011367798	7.82472467422485	7.84898328781128	7.88258695602417	7.83496713638306	7.83662796020508	7.77849864959717	7.74468421936035	7.78394651412964	7.78588485717773	7.83358669281006
7.04890775680542	7.04941177368164	6.99058294296265	7.02763509750366	7.10897064208984	6.89559936523438	7.13981628417969	7.00363302230835	6.94559669494629	7.05732393264771	7.09482049942017	7.02800178527832	7.00251150131226	7.11942100524902	6.96774435043335	7.03937435150146	7.373610496521	7.05602788925171	7.01376390457153	6.84448528289795	7.17903423309326	7.03638935089111	6.96308851242065	7.09670162200928	7.02019548416138	6.88474988937378	7.07845687866211	6.85505867004395	7.01389026641846	6.99612617492676	7.06800031661987	7.01195096969604	6.54506015777588	6.96103668212891	6.96303176879883	7.03706789016724	7.09788179397583	6.98766613006592	6.80812311172485	7.0537314414978	7.0031590461731	7.00837850570679	6.97057914733887	6.77004528045654	6.9859471321106	7.0557222366333	6.99742269515991	7.07538366317749	6.95778465270996	6.9902811050415
6.92418622970581	8.63526248931885	8.29909324645996	8.32448863983154	8.23902416229248	8.12479782104492	8.3090124130249	8.35816383361816	8.47266864776611	7.15840816497803	8.52744960784912	8.35224056243896	8.24069881439209	7.0161657333374	8.24968719482422	8.40740776062012	8.37001323699951	8.64203929901123	8.47115993499756	8.44949340820313	8.29327392578125	8.31993865966797	8.43396186828613	8.59371757507324	8.13398551940918	8.2940034866333	8.07656764984131	8.20011138916016	6.8883752822876	7.05402040481567	8.39490699768066	8.44460678100586	6.82573890686035	8.07758617401123	6.7659592628479	8.73285961151123	8.34531497955322	8.35593032836914	8.18355464935303	6.7225661277771	8.20008373260498	8.24890422821045	8.34208679199219	8.29786968231201	8.3958854675293	8.13376235961914	8.45865345001221	8.40373802185059	6.76221132278442	8.3615198135376
7.54243946075439	7.39962196350098	7.53897571563721	7.50044250488281	7.20482492446899	7.50398111343384	7.106032371521	6.86492156982422	7.4553017616272	7.55177927017212	7.34307384490967	7.45540809631348	7.38585662841797	6.90893840789795	7.50239992141724	7.51217746734619	7.50167512893677	7.52668809890747	6.96871089935303	7.48607587814331	7.54021692276001	7.33306407928467	7.54186630249023	7.2874436378479	7.49014139175415	7.42092895507813	7.52885246276855	7.46529340744019	7.00460243225098	7.31331872940063	7.27813577651978	7.58024072647095	7.43160486221313	7.10656023025513	7.36204862594604	6.9296669960022	7.61704206466675	7.52478551864624	7.39729690551758	7.28089714050293	7.40548276901245	6.86936330795288	7.10368394851685	7.48682689666748	6.82343006134033	7.39934492111206	7.42722654342651	7.47300481796265	6.76779747009277	7.46393775939941
7.52862119674683	7.55130338668823	7.83720970153809	7.67159843444824	7.85885000228882	7.50026369094849	7.56895208358765	7.42530584335327	7.76545238494873	7.48318767547607	7.82661247253418	7.76024150848389	7.4557580947876	7.88259267807007	7.46800756454468	7.44873714447021	7.71859312057495	7.45472288131714	7.7649302482605	7.79876089096069	7.71047258377075	7.81007766723633	7.9945764541626	7.59052991867065	7.40815496444702	7.35552835464478	7.57294130325317	7.71043062210083	7.49948072433472	7.72421836853027	7.47430372238159	7.53620481491089	7.71689605712891	7.7401967048645	7.84639883041382	7.65956449508667	7.81164884567261	7.62886905670166	7.61390542984009	7.67150592803955	7.54619693756104	7.60677909851074	7.50249528884888	7.81697654724121	7.61767101287842	7.68755578994751	7.64143466949463	7.72149753570557	7.42109346389771	7.47716474533081
8.21184062957764	8.16274356842041	8.12067222595215	8.15676116943359	8.18497562408447	8.24112319946289	8.20466232299805	8.13193893432617	8.1993989944458	8.19445896148682	8.27348709106445	8.26278305053711	8.20392990112305	8.26906871795654	8.27731132507324	8.21845626831055	8.23246288299561	8.16949844360352	8.19612121582031	8.1622953414917	8.17983913421631	8.12681293487549	8.17794036865234	8.27307033538818	8.21592807769775	8.15051078796387	8.24834156036377	8.17403030395508	8.17724800109863	8.16563034057617	8.22819519042969	8.12830257415771	8.1689977645874	8.14968109130859	8.09366703033447	8.22157096862793	8.19672870635986	8.14646911621094	8.14423179626465	8.1118335723877	8.13997364044189	8.21452617645264	8.18474864959717	8.13608646392822	8.11790084838867	8.1337308883667	8.15283870697021	8.14786148071289	8.15384578704834	8.17814159393311
7.76015090942383	7.73400735855103	7.59676218032837	7.74700784683228	7.80131435394287	7.83611536026001	7.78879737854004	7.66848850250244	7.68469285964966	7.75706195831299	7.79339933395386	7.68210887908936	7.76914834976196	7.85012531280518	7.84865093231201	7.83123588562012	7.7966160774231	7.79603958129883	7.72303676605225	7.77109479904175	7.79469728469849	7.89361763000488	7.84011840820313	7.77196931838989	7.68448638916016	7.78966522216797	7.69108152389526	7.73012781143188	7.7677640914917	7.7286376953125	7.83877372741699	7.70606899261475	7.7282886505127	7.74422264099121	7.65661573410034	7.66981887817383	7.68722581863403	7.71232128143311	7.78488826751709	7.73311710357666	7.76951742172241	7.71626234054565	7.78636074066162	7.6806435585022	7.78231477737427	7.65107440948486	7.72289705276489	7.68892669677734	7.71036291122437	7.74729537963867
8.31470966339111	8.35770606994629	8.35485744476318	8.30371475219727	8.52058792114258	8.37243366241455	8.34004688262939	8.32025051116943	8.31588649749756	8.29679679870605	8.44476318359375	8.3210391998291	8.32801246643066	8.4623384475708	8.30728244781494	8.24177074432373	8.39958763122559	8.34183025360107	8.3382568359375	8.46932125091553	8.38307857513428	8.38651657104492	8.30616760253906	8.37025356292725	8.23070430755615	8.29519271850586	8.25952243804932	8.26848411560059	8.28228187561035	8.52819633483887	8.31139373779297	8.29786968231201	8.31985569000244	8.35476112365723	8.33889484405518	8.32868576049805	8.34040451049805	8.28112411499023	8.24951648712158	8.47924423217773	8.23985004425049	8.27653026580811	8.20246124267578	8.33031272888184	8.23042297363281	8.28905391693115	8.23403644561768	8.33086013793945	8.28679275512695	8.27717399597168
8.21576976776123	8.15351009368896	8.23291969299316	8.23824691772461	8.17585945129395	8.2067174911499	8.26104831695557	8.25715065002441	8.25500679016113	8.27408885955811	8.23284339904785	8.23248767852783	8.24583339691162	8.04083919525146	8.25486183166504	8.28831672668457	8.21845626831055	8.19609355926514	8.23461818695068	8.16631126403809	8.20030307769775	8.14160633087158	8.23802089691162	8.18920993804932	8.31173229217529	8.21442031860352	8.23474502563477	8.29167938232422	8.25890064239502	8.12411308288574	8.27852535247803	8.30070400238037	8.26967620849609	8.25650119781494	8.21545219421387	8.24718761444092	8.25360488891602	8.26883506774902	8.24169540405273	8.18124294281006	8.34224510192871	8.32029151916504	8.34099864959717	8.2826452255249	8.22536087036133	8.27715015411377	8.25724601745605	8.24189472198486	8.30440425872803	8.28629970550537
7.59135389328003	7.673987865448	7.48081159591675	7.54843854904175	7.54938364028931	7.64237546920776	7.55504608154297	7.63447713851929	7.56854200363159	7.5423150062561	7.66665840148926	7.4197244644165	7.62185096740723	7.19196462631226	7.61017036437988	7.53643226623535	7.56583595275879	7.54052972793579	7.63652801513672	7.50436210632324	7.60557460784912	7.60712242126465	7.616370677948	7.67076539993286	7.65818309783936	7.6106390953064	7.51273775100708	7.60343647003174	7.55405282974243	7.52774572372437	7.54725790023804	7.4912633895874	7.47686052322388	7.53485059738159	7.61278390884399	7.48294496536255	7.56464242935181	7.54586362838745	7.55957126617432	7.39597272872925	7.49607133865356	7.47118902206421	7.610511302948	7.57995510101318	7.52877521514893	7.40813827514648	7.50514984130859	7.40389251708984	7.54243946075439	7.48261642456055
7.13946962356567	6.98902225494385	7.0826416015625	6.78491163253784	6.97250843048096	7.13897705078125	6.60163974761963	6.97990798950195	6.99966096878052	6.87453413009644	6.87195205688477	6.9970383644104	7.01342821121216	7.02729463577271	7.11447763442993	6.99589395523071	6.96552133560181	6.99451065063477	6.89354658126831	6.6673150062561	6.67968797683716	6.78769826889038	6.94391489028931	7.00809860229492	7.06394529342651	6.56136989593506	7.16049098968506	7.16574954986572	6.86068916320801	6.88257026672363	6.84932136535645	6.86406373977661	6.99375820159912	6.98990345001221	6.73620367050171	6.90894031524658	7.0731315612793	6.82803010940552	7.01790952682495	6.89716529846191	6.94377136230469	7.08866739273071	6.98468017578125	7.03068065643311	6.98033952713013	6.97982597351074	6.98038959503174	7.01715850830078	7.07784938812256	7.04099750518799
6.9548773765564	7.19404220581055	7.20561027526855	7.06125450134277	6.86006450653076	7.13965892791748	7.19233179092407	7.15494108200073	6.78485822677612	7.17914962768555	6.99133253097534	7.03460550308228	7.12566375732422	7.16583776473999	7.23451328277588	7.18695640563965	7.75284719467163	6.96955442428589	7.09025812149048	7.58409357070923	7.11614274978638	7.26651382446289	7.16494750976563	7.1377968788147	7.0583119392395	7.05922269821167	7.05034303665161	6.95616292953491	7.15118598937988	6.47395038604736	7.01663398742676	6.91295766830444	6.63114881515503	6.67260646820068	6.96926212310791	6.72764253616333	6.86316156387329	6.70475196838379	7.10656499862671	7.36716938018799	6.9356632232666	7.12283802032471	7.17791128158569	6.73179912567139	6.71827554702759	7.16256427764893	7.2712140083313	6.79695653915405	6.95018291473389	7.26038837432861
7.13846063613892	7.314857006073	7.25188159942627	6.84680271148682	7.26396751403809	7.20175218582153	6.79163885116577	7.14003658294678	7.22600650787354	6.85112857818604	7.3133397102356	6.98519372940063	6.79188966751099	7.20038270950317	7.29475259780884	6.917555809021	6.76813507080078	7.13898944854736	7.36908578872681	7.11905765533447	7.13560962677002	7.1730694770813	7.01603746414185	6.92982053756714	7.19708728790283	7.26717185974121	7.18503189086914	7.26597261428833	7.2519679069519	6.62608098983765	6.96065855026245	6.97270393371582	7.12878704071045	7.27218961715698	7.55208396911621	7.02661514282227	7.18551397323608	7.18729496002197	7.23026990890503	6.49439287185669	7.1778826713562	7.15773391723633	6.70370864868164	7.0539231300354	7.19301319122314	7.17248630523682	7.1861367225647	7.21232080459595	7.18681526184082	7.14641761779785
7.54609823226929	7.536217212677	6.82421159744263	7.19686651229858	7.35086822509766	7.45730638504028	7.72898626327515	7.64422178268433	7.3965482711792	7.50680255889893	7.50964593887329	7.32598733901978	7.65883159637451	7.44669246673584	7.79217433929443	7.57865047454834	7.20854902267456	7.33411169052124	7.32068634033203	7.43971157073975	7.38790559768677	7.31456232070923	7.46366930007935	6.97318029403687	7.47433280944824	7.52551126480103	6.7956428527832	7.42607164382935	7.52551126480103	7.51272439956665	7.595055103302	7.39996767044067	6.93495082855225	7.3648886680603	7.30625343322754	7.03308200836182	6.89711666107178	7.3093318939209	7.15818166732788	7.20477104187012	6.89449691772461	7.31141471862793	6.76488637924194	6.78960752487183	6.71328783035278	7.35650396347046	6.57348489761353	7.05130672454834	7.49496126174927	7.56991195678711
7.48290205001831	7.25801420211792	7.29468679428101	7.41217470169067	7.48573541641235	7.17216491699219	7.40165901184082	7.36076354980469	7.59598112106323	7.30063915252686	7.44188356399536	7.45055723190308	7.26031017303467	7.05528020858765	7.33308458328247	7.14398241043091	7.49310922622681	7.40558528900146	7.5291223526001	7.28818225860596	7.27758646011353	7.33185243606567	7.37837982177734	7.3917818069458	7.25384664535522	7.35829639434814	7.3800482749939	7.3093957901001	7.37016153335571	7.30886316299438	7.18508863449097	7.339928150177	7.42672252655029	7.35558557510376	7.20776891708374	7.34840202331543	7.37021684646606	7.33765888214111	7.24635076522827	6.9796347618103	7.30520105361938	7.43900108337402	7.35508728027344	7.44299697875977	7.36172771453857	7.37529754638672	7.37138175964355	7.44452857971191	7.26119136810303	7.46313095092773
7.38715839385986	6.86167144775391	6.75750541687012	7.2471137046814	7.44005870819092	7.26817035675049	6.92349767684937	6.85826730728149	6.91482353210449	6.88944911956787	7.10957860946655	7.28564739227295	7.41467237472534	6.88785696029663	7.43928527832031	6.73364591598511	6.84634590148926	7.24939393997192	7.15630674362183	7.4170560836792	7.0217342376709	7.05609846115112	6.93583250045776	7.02401733398438	6.73643970489502	7.37732458114624	6.51984024047852	6.67055368423462	7.38192510604858	6.88478565216064	7.34619665145874	7.20731115341187	7.14795446395874	7.12681293487549	6.61686849594116	6.89909696578979	6.84775638580322	7.03303480148315	7.30982160568237	7.19703245162964	6.72321462631226	6.60913276672363	6.89337491989136	7.17414712905884	6.82120227813721	7.07889175415039	7.20825338363647	7.19179916381836	7.26721858978271	7.15682172775269
7.46187353134155	7.2682032585144	7.37659502029419	7.31958484649658	7.95417022705078	7.48095512390137	7.67163562774658	7.67608976364136	7.71152019500732	7.24686765670776	7.7135157585144	7.44921588897705	7.65436887741089	7.4482421875	7.65478277206421	7.05869245529175	7.51834297180176	7.62618637084961	7.58149433135986	7.48338747024536	7.731773853302	7.51691865921021	7.19312477111816	7.51875066757202	7.67385005950928	7.2286057472229	7.52733325958252	7.55423450469971	7.492760181427	7.25222158432007	7.33324575424194	7.33447408676147	7.69891786575317	7.37648582458496	7.52465581893921	7.40885019302368	7.54171657562256	7.39557123184204	7.17635154724121	7.02913999557495	7.60669279098511	7.57386922836304	7.17469930648804	7.31361436843872	7.29422378540039	7.40270853042603	7.15530586242676	7.26358890533447	7.81945180892944	7.82792472839355
7.81083726882935	7.77369117736816	7.65192699432373	7.72782564163208	7.72467708587646	7.81459379196167	7.76756381988525	7.84062051773071	7.69016075134277	7.8031907081604	7.7197208404541	7.69693279266357	7.80718326568604	7.94449234008789	7.84148454666138	7.79669237136841	7.79516363143921	7.81700325012207	7.71999359130859	7.69843101501465	7.60401010513306	7.76626396179199	7.6960768699646	7.81673812866211	7.66706037521362	7.68035364151001	7.3477201461792	7.70657253265381	7.68906879425049	7.81123971939087	7.79988479614258	7.72493886947632	7.69962978363037	7.58085680007935	7.66443490982056	7.72204971313477	7.72251892089844	7.74954319000244	7.7564001083374	7.70458793640137	7.62372446060181	7.71556901931763	7.70022773742676	7.70548725128174	7.69187688827515	7.61324977874756	7.65713214874268	7.58887672424316	7.69688892364502	7.78707075119019
7.90285634994507	7.83598232269287	7.80132818222046	7.7931056022644	7.900634765625	7.96167755126953	7.96086072921753	7.8156042098999	7.84974479675293	7.76316595077515	7.97573041915894	7.88645696640015	7.75137901306152	8.04469680786133	7.79691410064697	7.97041177749634	7.88884735107422	7.89092922210693	7.74988317489624	7.86211347579956	7.83315992355347	7.88501596450806	7.61175537109375	8.07802200317383	7.82691669464111	7.96334409713745	7.92492485046387	7.64155340194702	7.80809593200684	7.80887889862061	7.8614330291748	7.85035228729248	7.79631042480469	7.73878049850464	7.85119724273682	7.96892166137695	7.80009126663208	7.77691888809204	7.80363464355469	7.87347745895386	7.72853231430054	7.80447340011597	7.80547380447388	7.77794122695923	7.84139680862427	7.76840877532959	7.76362276077271	7.81078338623047	7.78488111495972	7.73550319671631
7.6049599647522	7.71385145187378	7.56286382675171	7.57869672775269	7.64677619934082	7.65746688842773	7.52036571502686	7.73094367980957	7.69764757156372	7.66227626800537	7.52409744262695	7.49447441101074	7.74412870407104	7.75079393386841	7.51898765563965	7.56552886962891	7.47752618789673	7.65099668502808	7.55261945724487	7.47784423828125	7.53874969482422	7.53521823883057	7.58367490768433	7.71304512023926	7.75036954879761	7.53524351119995	7.56097030639648	7.80031824111938	7.56620168685913	7.44101905822754	7.60856866836548	7.66201114654541	7.62511682510376	7.55787992477417	7.48134231567383	7.74281167984009	7.64082908630371	7.65932655334473	7.43687772750854	7.62017774581909	7.77688980102539	7.61222219467163	7.47447872161865	7.54137945175171	7.63812971115112	7.51317739486694	7.70630788803101	7.56539916992188	7.48795795440674	7.59818840026855
9.04960536956787	9.20930004119873	8.40840911865234	9.06940937042236	9.05068874359131	8.93501853942871	8.61239147186279	8.86509799957275	9.01694965362549	9.21642971038818	9.0769681930542	8.99621391296387	9.13700580596924	9.12781715393066	9.21280002593994	9.23101043701172	9.17269039154053	9.30509376525879	9.10890293121338	9.07158756256104	9.04324436187744	9.03370475769043	9.0607738494873	9.10632705688477	9.12007999420166	9.35281944274902	9.10636138916016	9.13443183898926	9.21632385253906	9.02481365203857	9.02869319915771	8.97500419616699	8.84767150878906	8.86066150665283	8.92196178436279	8.61583423614502	8.89018630981445	8.74689102172852	8.98562812805176	9.1012659072876	8.86180305480957	8.96350479125977	9.00130081176758	8.83589363098145	9.09715270996094	8.9586067199707	8.9749813079834	8.95268058776855	8.94730663299561	9.08120346069336
8.80167102813721	8.71996879577637	8.77571201324463	8.79901599884033	8.76197338104248	8.82476329803467	8.79434871673584	8.72563362121582	8.74744319915771	8.72731304168701	8.74159240722656	8.77122688293457	8.74867630004883	8.86192226409912	8.71142768859863	8.78048992156982	8.81205749511719	8.7445592880249	8.76543712615967	8.786545753479	8.77781105041504	8.79345512390137	8.76708889007568	8.70384979248047	8.76243114471436	8.79496192932129	8.78756713867188	8.7394380569458	8.77883815765381	8.75234031677246	8.74580860137939	8.75375175476074	8.78948879241943	8.76480388641357	8.68125915527344	8.74434757232666	8.79096031188965	8.74915599822998	8.7918586730957	8.72217273712158	8.74030780792236	8.78877639770508	8.79273509979248	8.77178573608398	8.78258037567139	8.77380847930908	8.71766185760498	8.77421760559082	8.69970798492432	8.75480651855469
7.92901515960693	7.94755125045776	7.94463586807251	7.96238851547241	7.86116409301758	7.97489833831787	7.90708351135254	7.85694646835327	7.90141487121582	7.97218894958496	7.83102464675903	7.96417951583862	8.06164073944092	7.84120321273804	8.03047847747803	8.18363952636719	7.95906066894531	7.97831726074219	7.99087572097778	8.00233840942383	7.92874908447266	7.86628150939941	7.81982660293579	7.75648403167725	7.9661602973938	7.9142107963562	7.83798599243164	7.82900142669678	7.92420148849487	7.86998224258423	7.97993516921997	7.92317152023315	7.87679481506348	7.95667266845703	8.05838775634766	7.94354391098022	7.93732738494873	7.84091472625732	8.05854034423828	7.95808601379395	7.96243095397949	8.04406929016113	7.94425058364868	7.79328060150146	8.02292346954346	7.93098449707031	7.92375659942627	7.86656475067139	7.92015981674194	7.88789844512939
8.36975383758545	8.39051151275635	8.36893749237061	8.35659980773926	8.28476905822754	8.35418510437012	8.32752227783203	8.37796115875244	8.36282157897949	8.37888813018799	8.41922855377197	8.35140991210938	8.35339641571045	8.36216163635254	8.37821578979492	8.34445095062256	8.47364711761475	8.37737941741943	8.38640975952148	8.31546688079834	8.35879135131836	8.34372329711914	8.30070400238037	8.36032867431641	8.36471939086914	8.34984111785889	8.37925148010254	8.39181709289551	8.33041381835938	8.24946784973145	8.36674022674561	8.42970371246338	8.39797496795654	8.38300704956055	8.32819652557373	8.40117645263672	8.37999439239502	8.41062545776367	8.36080169677734	8.36993885040283	8.37397766113281	8.33557796478271	8.3864278793335	8.31850147247314	8.37586498260498	8.37692356109619	8.36355590820313	8.43416976928711	8.32391166687012	8.38694477081299
7.39201068878174	7.30610322952271	7.30573797225952	7.35581541061401	7.28929901123047	7.35920906066895	7.42030239105225	7.27445793151855	7.33459424972534	7.11132955551147	7.35734415054321	7.1709361076355	7.37036514282227	7.45450925827026	7.36006307601929	7.26359224319458	6.91393947601318	6.78646516799927	7.29791355133057	7.33555841445923	6.85237884521484	7.2665376663208	7.41674041748047	7.30068254470825	7.3407416343689	7.33306407928467	7.18309879302979	7.21380996704102	7.27517318725586	7.42419528961182	7.01709890365601	7.33092069625854	7.26458168029785	6.89458799362183	7.32467317581177	6.77236795425415	7.25326538085938	6.90806341171265	6.75786781311035	7.1883659362793	6.98677921295166	7.38203525543213	7.28510713577271	6.92605829238892	6.66605806350708	7.28012275695801	7.09760427474976	7.2578706741333	6.81475591659546	7.32221937179565
8.04883003234863	8.02031993865967	7.99787092208862	8.09352684020996	8.08539772033691	8.09854030609131	8.0912446975708	8.00940799713135	7.91155195236206	8.04941177368164	7.92873907089233	8.03104496002197	8.10890293121338	8.23449230194092	8.11776828765869	8.11048889160156	7.74807929992676	7.92783212661743	7.90898323059082	7.89256763458252	7.95526933670044	7.96145439147949	8.04524517059326	8.00177669525146	8.07572937011719	8.0717716217041	8.04064178466797	7.94005298614502	8.01510810852051	8.00855731964111	8.15189075469971	8.00095462799072	7.87756156921387	7.90925121307373	7.88927936553955	7.97243404388428	7.96064186096191	7.88184118270874	7.9848108291626	7.90247058868408	7.95893144607544	8.01279544830322	8.06250667572021	8.12616348266602	7.96784257888794	7.89205026626587	7.89016389846802	7.9856915473938	8.04750823974609	8.08778095245361
7.94106388092041	7.91017580032349	7.96480178833008	8.07689476013184	7.86090660095215	7.99664306640625	7.94776678085327	7.91310882568359	8.07393836975098	7.97906112670898	7.87004661560059	8.02027797698975	7.86598587036133	7.23665428161621	7.96639537811279	7.98587989807129	8.08696460723877	7.95604372024536	7.99364805221558	8.0290994644165	7.96334409713745	8.05342388153076	8.0941219329834	7.8761887550354	7.98404550552368	7.53304719924927	7.21287965774536	7.39036989212036	7.48582077026367	7.9240517616272	8.07294845581055	7.86990594863892	7.87696218490601	7.89778661727905	7.83989906311035	7.89689540863037	7.93123388290405	7.94976568222046	7.86013412475586	7.7949481010437	7.80385971069336	7.83039617538452	7.92656898498535	7.99053859710693	7.92848300933838	7.91250371932983	7.88696432113647	7.96150159835815	7.88762283325195	7.96987247467041
8.37173271179199	8.38662338256836	8.35612106323242	8.42412948608398	8.29673099517822	8.40282821655273	8.39553642272949	8.38765716552734	8.35673332214355	8.36849117279053	8.26785182952881	8.35063552856445	8.38361835479736	8.53368282318115	8.39185237884521	8.45405197143555	8.36711311340332	8.30094337463379	8.25190544128418	8.35249137878418	8.33567810058594	8.51152229309082	8.4029483795166	8.36642265319824	8.32917404174805	8.40248489379883	8.38542747497559	8.36440086364746	8.34943294525146	8.35420417785645	8.43944358825684	8.30326080322266	8.29784774780273	8.31139373779297	8.31005573272705	8.2378454208374	8.33527755737305	8.3962345123291	8.32576179504395	8.27205085754395	8.28690528869629	8.34097957611084	8.37079048156738	8.34500122070313	8.32662296295166	8.26825046539307	8.30002975463867	8.33469486236572	8.32931613922119	8.36973476409912
7.41649055480957	7.66588115692139	7.45999526977539	7.53689908981323	7.50789642333984	7.56494998931885	7.56426334381104	7.51043796539307	7.56405019760132	7.42706394195557	7.41947650909424	7.42378616333008	7.53082704544067	7.05208349227905	7.47577285766602	7.67683982849121	7.79710817337036	7.55208396911621	7.46416139602661	7.52837657928467	7.54988574981689	7.52823495864868	7.5873966217041	6.97772932052612	7.54067993164063	7.48390102386475	7.51285791397095	7.56762599945068	7.63661813735962	7.6033501625061	7.59421586990356	7.39898109436035	7.55832433700562	7.47615003585815	7.6265869140625	7.40219259262085	7.49498891830444	7.57261610031128	7.60772323608398	6.95539903640747	7.47882604598999	7.6207709312439	7.42566442489624	7.3838152885437	7.54345941543579	7.59764051437378	7.42013740539551	7.6234974861145	7.49259281158447	7.52253532409668
7.91085386276245	7.92861604690552	7.93656396865845	8.10574817657471	8.01114749908447	7.93237733840942	7.94292020797729	7.97725248336792	8.09370136260986	7.93398284912109	8.09201812744141	7.96528625488281	7.86397695541382	7.98694181442261	7.90085315704346	7.79775190353394	8.06156539916992	7.85915613174438	8.05057334899902	7.89130306243896	8.01711654663086	7.96709394454956	7.99656438827515	7.95090961456299	7.94043159484863	7.8853554725647	7.92031621932983	7.99078702926636	8.01456260681152	7.96936941146851	7.94259309768677	7.98468017578125	8.01890850067139	8.03559017181396	7.92344617843628	8.09718799591064	7.97187852859497	8.03410720825195	7.8647837638855	8.00121402740479	7.94537019729614	7.94832992553711	7.98080778121948	8.06992721557617	7.88751029968262	7.96499443054199	7.97020721435547	7.93138647079468	7.93045997619629	7.92996549606323
7.73031377792358	7.83538627624512	7.71945571899414	7.81574392318726	7.8161883354187	7.77268838882446	7.80291032791138	7.73139524459839	7.72417736053467	7.80396890640259	7.77585077285767	7.76299333572388	7.88677263259888	8.02395153045654	7.8364634513855	8.005051612854	7.80928373336792	7.88505029678345	7.91540002822876	7.91395139694214	7.80732536315918	7.90093469619751	7.96018028259277	7.94285106658936	7.77906942367554	7.76523637771606	7.69790887832642	7.71696281433105	7.75434064865112	7.54840183258057	7.85283994674683	7.79925107955933	7.86778545379639	7.84873104095459	7.81977415084839	7.87900400161743	7.73984909057617	7.75349092483521	7.69689798355103	8.08328723907471	7.66582489013672	7.82796335220337	7.69132900238037	7.68906021118164	7.87143278121948	7.67010641098022	7.85519218444824	7.6380295753479	7.82662534713745	7.97492122650146
9.60124492645264	9.58629512786865	9.48848056793213	9.59847354888916	9.55503368377686	9.53530693054199	9.48455619812012	9.58923435211182	9.57352161407471	9.61706352233887	9.59391689300537	9.57418155670166	9.49616813659668	9.53280544281006	9.54277610778809	9.37582778930664	9.75602722167969	9.64510726928711	9.57517623901367	9.63826942443848	9.64674663543701	9.66018199920654	9.56439399719238	9.75308513641357	9.65737152099609	9.60199451446533	9.64814567565918	9.60067939758301	9.60915660858154	9.70022773742676	9.46652698516846	9.54927349090576	9.56877613067627	9.54906463623047	9.54795932769775	9.63541316986084	9.59977436065674	9.64239501953125	9.46463871002197	9.6820182800293	9.56359958648682	9.6457462310791	9.56906986236572	9.60719776153564	9.6249418258667	9.55856418609619	9.55503368377686	9.52840232849121	9.59137630462646	9.62499332427979
6.89854431152344	6.92736530303955	6.96781015396118	6.80170917510986	7.03357601165771	7.15257596969604	7.0158863067627	6.93099975585938	7.26039791107178	7.09092807769775	6.8935399055481	6.55064105987549	7.06695938110352	7.08739709854126	7.15778923034668	6.85896396636963	6.97447967529297	7.00710725784302	6.79821300506592	7.04602670669556	6.87680053710938	6.86179733276367	7.00877046585083	6.94225120544434	6.95197343826294	7.03945398330688	6.97551012039185	6.93916463851929	6.91723537445068	7.02966785430908	6.99211168289185	7.09777784347534	6.85060358047485	6.98047161102295	6.80338859558105	7.12583875656128	6.94198560714722	6.87426710128784	7.07754945755005	6.91874265670776	6.85347938537598	6.7134485244751	6.88633298873901	6.75896501541138	6.8283839225769	6.9220609664917	6.8786826133728	6.9822940826416	7.0394287109375	7.01766538619995
7.46658611297607	6.94602537155151	7.52129507064819	6.871422290802	7.18808460235596	7.58249521255493	7.42988157272339	7.44313764572144	7.21420764923096	7.28030490875244	7.45345592498779	7.42735624313354	6.96256113052368	6.82980442047119	7.04743528366089	7.27964401245117	6.82117176055908	6.66872453689575	7.34768104553223	7.35084867477417	7.24681854248047	7.33057594299316	6.6469783782959	6.83833503723145	7.51228427886963	7.3858208656311	6.69416856765747	7.40628480911255	7.29314136505127	7.05524396896362	7.09252691268921	6.98261690139771	6.72889518737793	7.09840822219849	6.99934673309326	6.65616035461426	7.2338080406189	6.69262313842773	6.89023780822754	6.83550357818604	6.79204940795898	6.90481328964233	6.8642406463623	7.27538061141968	6.68297338485718	7.27643871307373	6.91167545318604	6.87608003616333	6.93421220779419	7.11820650100708
7.72636842727661	7.48594856262207	7.6586217880249	7.59143209457397	7.55005693435669	7.63448715209961	7.51765775680542	7.42457151412964	7.63048887252808	7.52600288391113	7.56788492202759	7.66185998916626	7.54986095428467	7.35341596603394	7.41422080993652	7.66034364700317	7.78057670593262	7.59912967681885	7.60506772994995	7.43081665039063	7.54229021072388	7.5162181854248	7.45066452026367	7.5358510017395	7.57046127319336	7.5865535736084	7.57551097869873	7.53141498565674	7.46375846862793	7.46230792999268	6.88819408416748	7.59226560592651	7.61192512512207	7.58185863494873	7.51848745346069	7.62953186035156	7.52043104171753	7.66025829315186	7.58070850372314	7.70410776138306	7.53391170501709	7.55041170120239	7.55934381484985	7.14170169830322	7.50025033950806	7.47912883758545	7.49579381942749	7.58549451828003	7.56576538085938	7.52120351791382
7.42582750320435	7.53466033935547	7.42626714706421	7.51470708847046	7.44211912155151	7.4217848777771	7.43605136871338	7.46089792251587	7.53430557250977	7.53363227844238	7.46640777587891	7.43996381759644	7.41343402862549	7.46596240997314	7.36942005157471	7.44007444381714	7.32678651809692	7.51108074188232	7.41559076309204	7.45931720733643	7.46720838546753	7.47645473480225	7.47490072250366	7.36589956283569	7.47922992706299	7.51232433319092	7.48191547393799	7.53076314926147	7.48655796051025	7.54499769210815	7.52899360656738	7.34900522232056	7.45097255706787	7.48627471923828	7.3743634223938	7.40437173843384	7.41237640380859	7.46085262298584	7.3088846206665	7.24758052825928	7.44760751724243	7.44760751724243	7.48768997192383	7.31848049163818	7.4573974609375	7.39602470397949	7.48062467575073	7.39670467376709	7.4763240814209	7.49701261520386
8.68626117706299	8.72452163696289	8.66543102264404	8.76356983184814	8.74950408935547	8.76159000396729	8.76073169708252	8.81446743011475	8.79187965393066	8.87410449981689	8.99704074859619	8.66308784484863	8.76579475402832	9.01957321166992	8.80478000640869	8.68413543701172	8.76569843292236	8.72236251831055	8.74831199645996	8.69486808776855	8.79814624786377	8.76956176757813	8.69354248046875	8.98415374755859	8.74708557128906	8.7410888671875	8.75732803344727	8.80409812927246	8.73096752166748	8.75684928894043	8.83969783782959	8.5941162109375	8.77053546905518	8.788649559021	8.7506160736084	8.87410449981689	8.63805961608887	8.82887935638428	8.67280864715576	8.68392944335938	8.78324604034424	8.79895401000977	8.69436836242676	8.51458740234375	8.64431095123291	8.62487983703613	8.69310188293457	8.58696937561035	8.83058834075928	8.75725173950195
7.24897813796997	7.37644910812378	7.27452707290649	7.23228454589844	7.21090698242188	7.40425205230713	7.35135173797607	7.2713770866394	7.49511384963989	7.39267921447754	7.22783517837524	7.33435297012329	7.43229579925537	7.42621850967407	6.98905372619629	7.24393033981323	7.52725601196289	7.5134973526001	7.2534351348877	7.27680635452271	7.40818929672241	6.99082660675049	6.67572069168091	6.63610553741455	7.42023658752441	7.55763959884644	7.1841516494751	7.32674551010132	7.2531681060791	7.29016828536987	7.4198899269104	7.08788776397705	6.73906087875366	7.17391443252563	7.3356785774231	7.18794345855713	7.39863443374634	6.74249935150146	7.31026840209961	7.19267892837524	7.30646800994873	7.27337169647217	7.33751916885376	7.43400955200195	7.58737421035767	7.13452768325806	7.45425033569336	7.24464797973633	7.18221473693848	7.55747127532959
9.51734066009521	9.61061763763428	9.45328807830811	9.47938823699951	9.63189029693604	9.4748420715332	9.51739406585693	9.52734661102295	9.5533971786499	9.56307792663574	9.51769733428955	9.57613372802734	9.53145313262939	9.73935890197754	9.49422454833984	9.31823062896729	9.76646518707275	9.6921329498291	9.74688339233398	9.6810417175293	9.62477684020996	9.6417121887207	9.63304424285889	9.6553783416748	9.57994365692139	9.5713939666748	9.71394348144531	9.6529426574707	9.72839450836182	9.75115585327148	9.52525234222412	9.36979103088379	9.70593166351318	9.56217384338379	9.56814289093018	9.58121013641357	9.54548072814941	9.63193035125732	9.43117046356201	9.48471260070801	9.45730686187744	9.50758647918701	9.47189331054688	9.56561183929443	9.60527229309082	9.47001361846924	9.61942768096924	9.56260204315186	9.57449436187744	9.56739139556885
7.51547622680664	7.67734241485596	7.64496040344238	7.68376731872559	7.62187194824219	7.50584173202515	7.69546413421631	7.67377614974976	7.56622552871704	7.16472673416138	7.71947193145752	7.50020885467529	7.70240449905396	7.19529485702515	7.69143533706665	7.71851825714111	7.58584403991699	7.62015676498413	7.75391244888306	7.58696985244751	7.66668653488159	7.66197347640991	7.68901586532593	7.54055452346802	7.69473695755005	7.68490839004517	7.74358797073364	7.58152866363525	7.63241672515869	7.63997411727905	7.72890520095825	7.61988592147827	7.59166574478149	7.60887908935547	7.62948083877563	7.60814094543457	7.62590885162354	7.57659482955933	7.71052360534668	7.40573883056641	7.60277605056763	7.67289161682129	7.64581489562988	7.84836769104004	7.71222877502441	7.61539220809937	7.59238767623901	7.69722938537598	7.54084253311157	7.60204935073853
6.83142328262329	6.68183994293213	6.78636121749878	6.7616753578186	7.29311943054199	6.93849849700928	7.08348608016968	6.88247394561768	7.45886421203613	7.55964326858521	7.30198431015015	7.3134241104126	7.26114368438721	7.58239316940308	7.45809364318848	6.82179164886475	6.71200037002563	6.54093027114868	7.45736694335938	6.95900392532349	7.42677164077759	7.15335750579834	7.33106279373169	6.90684747695923	7.25358009338379	6.97559690475464	7.20471668243408	7.1071310043335	6.85191917419434	6.7178635597229	6.95218467712402	6.54445600509644	6.75799179077148	7.28842830657959	7.23852300643921	6.96045637130737	6.7395920753479	6.90763235092163	6.69589376449585	7.23337697982788	7.52326488494873	7.32498168945313	6.94695711135864	6.78414583206177	6.86493492126465	6.83532953262329	7.44404458999634	6.58635330200195	6.66346502304077	6.76765060424805
7.45886421203613	7.31833457946777	7.42886352539063	7.55561447143555	7.69592809677124	7.48254489898682	7.52438306808472	7.38419198989868	7.5920991897583	7.5355978012085	7.49222946166992	7.64135503768921	7.36741161346436	7.63730955123901	7.49880647659302	7.30226612091064	7.75031566619873	7.46377372741699	7.54938364028931	7.4501256942749	7.56757926940918	7.50063419342041	7.50832748413086	7.47781562805176	7.46402740478516	7.55039978027344	7.43034934997559	7.58115291595459	7.46254777908325	7.56344556808472	7.46208333969116	7.47862434387207	7.50001668930054	7.46345996856689	7.39128828048706	7.49028158187866	7.52185678482056	7.51176309585571	7.49934339523315	7.5443286895752	7.45493650436401	7.56337404251099	7.39285516738892	7.55221796035767	7.39065265655518	7.60759449005127	7.49539184570313	7.50641012191772	7.48398637771606	7.58042335510254
7.28739881515503	7.20983648300171	7.10308504104614	7.19493055343628	7.22282028198242	7.04422950744629	7.00656318664551	7.373610496521	7.31302309036255	7.22177934646606	7.37318801879883	7.20550203323364	6.70233917236328	6.92415428161621	7.36720657348633	7.070481300354	7.16289281845093	7.30790233612061	7.17831516265869	7.27535724639893	7.16438245773315	7.19986486434937	7.25387096405029	7.26785182952881	7.15072584152222	7.14438724517822	7.42252397537231	7.2210488319397	7.36430692672729	7.26667833328247	7.11634206771851	7.14288997650146	7.21021127700806	7.22636795043945	7.14566230773926	7.31506729125977	7.15274667739868	7.21587562561035	7.0962495803833	7.38655233383179	7.13363456726074	7.17379808425903	7.16238498687744	7.3266429901123	7.36157655715942	7.29391479492188	6.84697389602661	7.09205341339111	6.82644510269165	7.0524435043335
8.35412788391113	8.33573818206787	8.38900661468506	8.34502029418945	8.32528972625732	8.36500072479248	8.37066078186035	8.37617492675781	8.30425357818604	8.34654903411865	8.35955047607422	8.34042453765869	8.38122367858887	8.32446765899658	8.44388866424561	8.25290107727051	8.36606788635254	8.35360813140869	8.38026523590088	8.29417991638184	8.34991836547852	8.33401107788086	8.27953052520752	8.34982109069824	8.33249950408936	8.35441589355469	8.35985469818115	8.37123394012451	8.33366870880127	8.33134651184082	8.3183765411377	8.3764123916626	8.34388065338135	8.30122566223145	8.36252021789551	8.29393672943115	8.3459415435791	8.35279941558838	8.31747817993164	8.3315896987915	8.33395099639893	8.34109783172607	8.28302955627441	8.3320140838623	8.29473114013672	8.35276126861572	8.3243236541748	8.32269477844238	8.30207061767578	8.32613086700439
8.23055076599121	8.19705963134766	8.15878486633301	8.23144435882568	8.23724174499512	8.24839019775391	8.2193489074707	8.19617652893066	8.33004856109619	8.24985885620117	8.19125556945801	8.27142333984375	8.22463703155518	8.20795726776123	8.24563598632813	8.25693416595459	8.33302402496338	8.2378454208374	8.19331932067871	8.27623176574707	8.2454137802124	8.25391960144043	8.28562450408936	8.18822479248047	8.19487476348877	8.24251651763916	8.26566696166992	8.24782562255859	8.24504375457764	8.25640487670898	8.2351245880127	8.26192855834961	8.20346832275391	8.27351093292236	8.14276504516602	8.19871234893799	8.22647094726563	8.20924663543701	8.19964504241943	8.14460563659668	8.19515228271484	8.14510345458984	8.20169734954834	8.22618770599365	8.20879077911377	8.18960285186768	8.16557121276855	8.22734642028809	8.15216636657715	8.21380996704102
8.24288940429688	8.1765832901001	6.86778688430786	8.04544067382813	7.94295024871826	8.05361652374268	7.84983062744141	7.95874071121216	7.94983863830566	7.98690176010132	8.09516906738281	8.13893413543701	8.08030128479004	8.17866039276123	8.09642314910889	8.00039100646973	8.27216625213623	8.17035007476807	8.17193126678467	7.97334957122803	8.05061149597168	7.9575400352478	7.86495590209961	7.65410900115967	7.99859476089478	8.07881927490234	7.9954686164856	7.97640943527222	8.03933525085449	8.04906272888184	7.9413423538208	8.10078430175781	8.01552772521973	8.03410720825195	8.02816486358643	7.90956687927246	7.89959621429443	7.98955678939819	7.91271066665649	8.02510070800781	6.76454973220825	8.02743148803711	7.9709324836731	7.77493286132813	7.97563409805298	8.11544418334961	7.77109479904175	8.01110458374023	7.98414468765259	7.98020362854004
7.08443307876587	7.09184265136719	7.16631174087524	7.08561182022095	7.10061168670654	7.00479412078857	7.0888090133667	7.21640348434448	7.25037097930908	7.10917329788208	7.03080224990845	6.97655630111694	7.07320499420166	7.36329221725464	7.11988258361816	7.12804365158081	7.23177528381348	7.18993902206421	6.78006505966187	7.07014894485474	7.2101845741272	7.12522077560425	7.24812030792236	7.12525367736816	7.0603199005127	7.21911287307739	7.09215879440308	7.18791532516479	7.07062864303589	6.82883405685425	7.06818580627441	7.18630647659302	7.05057287216187	7.08378934860229	7.02031993865967	7.00932359695435	7.03518962860107	7.08628845214844	7.11577701568604	7.03514957427979	7.08095121383667	6.93674468994141	6.99218225479126	7.06796312332153	7.03233671188354	6.99484920501709	7.0961799621582	7.21955823898315	7.10907220840454	7.20458126068115
7.66139602661133	7.67346334457397	7.4643702507019	7.61746168136597	7.47027826309204	7.73123407363892	7.45972394943237	7.65480184555054	7.64164257049561	7.59844017028809	7.65101623535156	7.65643358230591	7.6169581413269	7.64766645431519	7.62324905395508	7.61379957199097	7.7851448059082	7.61468648910522	7.60127735137939	7.72985315322876	7.6902494430542	7.58929061889648	7.62552833557129	7.7846245765686	7.61085176467896	7.64345264434814	7.83667850494385	7.60386943817139	7.65071535110474	7.94182443618774	7.65649127960205	7.60038471221924	7.43979024887085	7.5916543006897	7.57100963592529	7.52648162841797	7.61751413345337	7.59249877929688	7.58505439758301	7.7090916633606	7.52095508575439	7.57123136520386	7.58156299591064	7.53933954238892	7.62864446640015	7.44565105438232	7.53285646438599	7.48877620697021	7.48981809616089	7.57016897201538
8.20379447937012	8.16384696960449	8.18061351776123	8.26294898986816	8.33945178985596	8.24388122558594	8.18292808532715	8.20444583892822	8.27434253692627	8.20106887817383	8.30020427703857	8.30092144012451	8.25760650634766	8.29937648773193	8.20658302307129	8.17903423309326	8.29959487915039	8.17286586761475	8.32168102264404	8.24385643005371	8.29490661621094	8.31900215148926	8.22175312042236	8.13382625579834	8.24079895019531	8.18690013885498	8.27671432495117	8.31215572357178	8.30172443389893	8.23761940002441	8.12752628326416	8.2463264465332	8.32215690612793	8.34250164031982	8.15818119049072	8.15679168701172	8.23129081726074	8.33049488067627	8.16775989532471	8.19890403747559	8.22804069519043	8.30513668060303	8.25134658813477	8.20013904571533	8.22837448120117	8.26672554016113	8.3220329284668	8.29880905151367	8.18712615966797	8.15366268157959
7.54987335205078	7.64294910430908	7.72148084640503	7.78136777877808	6.90221357345581	7.73170137405396	7.89138126373291	7.74090719223022	7.45981454849243	7.82632112503052	7.10284519195557	7.62340450286865	7.06745529174805	7.84362506866455	7.06193780899048	7.78963708877563	6.77190494537354	6.93023824691772	7.05504274368286	7.5475287437439	6.82957935333252	7.43317747116089	6.88535976409912	7.16659259796143	7.62216234207153	6.65299987792969	6.63624906539917	6.654465675354	7.12401580810547	7.87815952301025	6.97389221191406	6.83505964279175	7.62718152999878	6.75345468521118	6.94621849060059	7.03045511245728	7.04778861999512	6.70036935806274	6.95830965042114	6.82252216339111	7.03541469573975	6.73332357406616	6.90094804763794	6.75492811203003	6.93256807327271	6.63474893569946	6.70860528945923	7.63750982284546	7.58325529098511	6.80111408233643
7.8242039680481	7.75901031494141	7.75469207763672	7.79123449325562	7.73767757415771	7.89977121353149	7.8511848449707	7.84224081039429	7.82794427871704	7.72970724105835	7.89583683013916	7.74707746505737	7.62767314910889	8.07602119445801	7.79784917831421	7.78729772567749	7.79894065856934	7.70705032348633	7.79306364059448	7.79180288314819	7.7652063369751	7.68523979187012	7.69525384902954	7.63491010665894	7.83619117736816	7.76290369033813	7.78495931625366	7.68844652175903	7.75092458724976	7.71983671188354	7.81546497344971	7.61864423751831	7.66980934143066	7.67004156112671	7.77465581893921	7.69312000274658	7.75104808807373	7.68578672409058	7.72987699508667	7.76085948944092	7.70210313796997	7.68612670898438	7.78047561645508	7.56558799743652	7.80716943740845	7.73583841323853	7.81180953979492	7.73020887374878	7.75031566619873	7.76294088363647
7.74153757095337	7.57249975204468	7.4027943611145	7.47836446762085	7.60050439834595	7.58462524414063	7.55257081985474	7.6245813369751	7.32436466217041	7.5250186920166	7.55098628997803	7.44649076461792	7.6013970375061	7.70544481277466	7.62449884414673	7.49434947967529	7.5873851776123	7.5525951385498	7.57632970809937	7.49377870559692	7.48438549041748	7.54698657989502	7.4175877571106	7.53752946853638	7.57337045669556	7.37959575653076	7.615149974823	7.65125846862793	7.60355567932129	7.43628978729248	7.68961048126221	7.57687091827393	7.49116563796997	7.64306735992432	7.5198802947998	7.37040185928345	7.49482202529907	7.55238819122314	7.4379563331604	7.70457935333252	7.53211688995361	7.54929780960083	7.43263244628906	7.37995767593384	7.39338207244873	7.40127992630005	7.424391746521	7.42579507827759	7.5290322303772	7.55899620056152
7.82495212554932	7.80269861221313	7.74988317489624	7.85307741165161	7.65244960784912	7.95938491821289	7.80916213989258	7.79505920410156	7.78905868530273	7.84322023391724	7.63325643539429	7.71395254135132	7.82068729400635	7.84925985336304	7.81761837005615	7.8827691078186	7.90958261489868	7.80322504043579	7.64985084533691	7.71025276184082	7.77474308013916	7.71547698974609	7.8096137046814	7.6786093711853	7.7523021697998	7.76231861114502	7.80066204071045	7.73689842224121	7.71854305267334	7.58412742614746	7.82003736495972	7.6615948677063	7.66940069198608	7.67659282684326	7.69469308853149	7.57225561141968	7.76739358901978	7.71051502227783	7.71782875061035	7.64835977554321	7.75950145721436	7.65909814834595	7.7073826789856	7.67969131469727	7.74635410308838	7.67834520339966	7.60601568222046	7.7354474067688	7.78569269180298	7.73982524871826
7.54517078399658	7.55163288116455	7.53967809677124	7.58460235595703	7.51884269714355	7.51902675628662	7.53802061080933	7.54762697219849	7.46176862716675	7.40750980377197	7.67913722991943	7.58960342407227	7.5832667350769	7.8338098526001	7.39088201522827	7.54308652877808	7.74023628234863	7.53430557250977	7.72763872146606	7.68533849716187	7.6320013999939	7.65439796447754	7.72765493392944	7.51690530776978	7.58824920654297	7.5548038482666	7.6740984916687	7.64969491958618	7.54110479354858	7.79498958587646	7.40954446792603	7.37322473526001	7.5323338508606	7.671959400177	7.61543464660645	7.61958360671997	7.55147457122803	7.46017599105835	7.62546682357788	7.61110687255859	7.68856239318848	7.50283670425415	7.55422258377075	7.51658821105957	7.70518779754639	7.47523498535156	7.47768545150757	7.4746241569519	7.51217746734619	7.53407669067383
6.96511697769165	6.83882141113281	6.70242309570313	7.04410839080811	7.09405183792114	6.84804391860962	7.27323293685913	7.09293127059937	7.26233243942261	7.37169551849365	7.00983333587646	7.24690198898315	7.12881898880005	6.99268770217896	7.12787342071533	7.0015606880188	7.21955823898315	7.23562955856323	7.01757574081421	6.93085718154907	6.9889063835144	7.0033745765686	7.02350234985352	6.97896909713745	7.29837274551392	6.97498559951782	7.04880285263062	7.05582761764526	7.16846942901611	7.07878303527832	6.97453022003174	6.79728841781616	6.81969118118286	6.90003728866577	6.74010181427002	7.00868511199951	7.22592926025391	7.2473349571228	6.91328382492065	6.75512218475342	6.74680995941162	6.82010316848755	7.0323805809021	7.15733575820923	6.96975564956665	6.91917753219604	7.27214336395264	7.08432579040527	6.89986753463745	7.3708643913269
7.58586645126343	7.49518346786499	7.29353952407837	7.37818002700806	7.21330499649048	7.31789636611938	7.12430858612061	7.43749666213989	7.44440412521362	7.02238702774048	7.229323387146	6.84524202346802	7.37655878067017	7.81760501861572	7.51129484176636	7.40220975875854	7.64641332626343	7.4860053062439	6.95081233978271	7.40243339538574	7.49143171310425	7.68716335296631	7.37834358215332	7.37283849716187	7.49480819702148	7.38898897171021	7.42605543136597	7.34044408798218	7.61494970321655	7.56351661682129	7.54559183120728	7.17690134048462	6.98068332672119	7.54523277282715	7.4328088760376	7.30738925933838	7.3666844367981	7.34449052810669	7.39313650131226	7.50630187988281	7.42563199996948	6.89427709579468	7.48257350921631	7.63217353820801	7.42023658752441	6.82855701446533	7.4093918800354	7.38506984710693	6.61126232147217	7.38978624343872
7.83774614334106	7.89084577560425	7.89243984222412	7.91434860229492	7.77812242507935	7.95138120651245	7.8549370765686	7.86378049850464	7.8504810333252	7.73635673522949	7.79899597167969	7.86614561080933	7.79690742492676	8.09110355377197	7.90427160263062	7.88067054748535	7.84827518463135	7.76410150527954	7.84045124053955	7.85605192184448	7.77614164352417	7.85598516464233	7.81321382522583	7.77461194992065	7.82469177246094	7.89858245849609	7.83178043365479	7.81507253646851	7.8452467918396	7.82250165939331	7.91371870040894	7.79265069961548	7.83048582077026	7.78368902206421	7.7491717338562	7.77649068832397	7.73498392105103	7.77723836898804	7.72400522232056	7.72117567062378	7.79811191558838	7.7240629196167	7.81983995437622	7.83068466186523	7.84829378128052	7.75013780593872	7.70005416870117	7.85722970962524	7.81248569488525	7.87854480743408
7.69997644424438	7.76476621627808	7.66575002670288	7.72921323776245	7.73112106323242	7.77286434173584	7.78899526596069	7.7124137878418	7.70242214202881	7.68177461624146	7.70293855667114	7.7129020690918	7.7363166809082	7.75848054885864	7.71577787399292	7.66343688964844	7.75982666015625	7.66385173797607	7.6103835105896	7.64648199081421	7.68253326416016	7.7104811668396	7.70302486419678	7.72183513641357	7.61914539337158	7.69907426834106	7.66931676864624	7.61136198043823	7.65313529968262	7.67428207397461	7.73828887939453	7.75948667526245	7.67863655090332	7.69501733779907	7.61700010299683	7.61414813995361	7.61650705337524	7.69957780838013	7.66677045822144	7.56991195678711	7.59128713607788	7.60178852081299	7.62347650527954	7.69756078720093	7.60591888427734	7.59077501296997	7.57616853713989	7.69185018539429	7.62984752655029	7.7058892250061
7.66633987426758	7.52085018157959	7.55692958831787	7.57836389541626	7.68904256820679	7.54105472564697	7.57065963745117	7.57912015914917	7.58124399185181	7.56446504592896	7.52206563949585	7.60255908966064	7.48801469802856	7.78589916229248	7.52292633056641	7.50490570068359	7.70501661300659	7.43216705322266	7.62294912338257	7.53190040588379	7.59429311752319	7.62335252761841	7.54907703399658	7.61024475097656	7.53114652633667	7.51904010772705	7.58993864059448	7.55190134048462	7.54781150817871	7.61186122894287	7.55005693435669	7.51185655593872	7.58748626708984	7.60493850708008	7.53060960769653	7.50755882263184	7.58238172531128	7.4820442199707	7.54771327972412	7.44893789291382	7.4924111366272	7.48933982849121	7.57156896591187	7.63775968551636	7.51070594787598	7.49850368499756	7.48117017745972	7.50653219223022	7.51636362075806	7.53550910949707
7.76399660110474	7.66903781890869	7.6961989402771	7.68259620666504	7.71670436859131	7.62861347198486	7.60882520675659	7.65410900115967	7.76531076431274	7.68299293518066	7.73092746734619	7.70010614395142	7.70591497421265	7.66232347488403	7.71465682983398	7.68228054046631	7.87822294235229	7.77854204177856	7.74550437927246	7.75809383392334	7.74477005004883	7.68985033035278	7.64384746551514	7.78718423843384	7.75100946426392	7.70541906356812	7.68014526367188	7.81241846084595	7.63597583770752	7.61566591262817	7.65955495834351	7.82343530654907	7.74673557281494	7.79429292678833	7.70938014984131	7.77441453933716	7.69988107681274	7.82403469085693	7.65002584457397	7.74044942855835	7.72106838226318	7.71672916412354	7.75720596313477	7.79603290557861	7.71859312057495	7.76910400390625	7.75958490371704	7.84264659881592	7.74338436126709	7.65906953811646
8.0985050201416	8.10188484191895	8.07896423339844	8.09008121490479	8.15935707092285	8.13703727722168	8.2363862991333	8.12697505950928	8.10136890411377	8.05838775634766	7.93265628814697	8.11330795288086	8.11200141906738	8.29830741882324	8.18982696533203	8.00710773468018	7.90047073364258	7.88961553573608	8.03559017181396	8.08639526367188	8.04661178588867	8.05330944061279	8.08022975921631	7.99923944473267	8.01832580566406	8.07718658447266	8.01790904998779	8.05384635925293	7.99976968765259	8.02730846405029	8.05990409851074	8.03173160552979	8.05614185333252	8.06636333465576	8.0214376449585	7.95540857315063	8.12404727935791	8.09415626525879	7.9812068939209	8.04123497009277	8.03949356079102	8.01389026641846	8.03626918792725	8.19794178009033	8.05682849884033	8.0167407989502	8.03965187072754	8.03854084014893	7.98561954498291	8.1087007522583
8.91619110107422	8.93712615966797	8.50986099243164	8.56069564819336	8.66450119018555	8.81456089019775	8.52717876434326	9.04461765289307	9.0421028137207	8.72329139709473	8.55532455444336	9.07382869720459	8.82214832305908	9.30410289764404	9.00543785095215	8.92294311523438	6.70261430740356	8.89693927764893	8.73019218444824	6.48407649993896	8.85272407531738	8.26785182952881	8.87423801422119	8.5865535736084	6.89160013198853	8.89276790618896	9.00143051147461	8.93344688415527	8.97125720977783	8.22086620330811	9.2993106842041	8.70798683166504	8.59376239776611	8.59206581115723	8.72299575805664	8.61954212188721	8.78509521484375	8.86930179595947	8.8607873916626	8.58190441131592	8.60262393951416	8.70002841949463	8.75590515136719	8.95936584472656	8.82157230377197	8.51693153381348	8.77004909515381	8.85253524780273	8.7550745010376	8.67503547668457
6.92455244064331	7.290123462677	7.30087804794312	7.39951801300049	7.07210254669189	7.22240447998047	7.42717742919922	6.85114908218384	6.72520303726196	7.24162101745605	7.14000511169434	7.17739200592041	7.33849620819092	6.95624017715454	7.15145349502563	7.70988893508911	7.30152893066406	7.21995115280151	7.32894992828369	7.23766946792603	7.34008693695068	7.38300704956055	7.16417455673218	6.74888896942139	7.31858491897583	7.21947956085205	7.28057813644409	7.18991136550903	6.87914752960205	7.47586011886597	7.42109346389771	6.45810222625732	7.11760282516479	7.07834815979004	6.73654508590698	6.94672441482544	7.19005155563354	7.14786195755005	6.8076958656311	6.88466930389404	6.76549673080444	6.85363912582397	6.99054861068726	6.83092260360718	7.1378288269043	7.01799297332764	6.95130825042725	6.97654724121094	7.24459886550903	6.82599830627441
7.01258420944214	7.02919864654541	7.18414115905762	6.84187698364258	6.72832155227661	7.1974630355835	7.20832300186157	7.09680557250977	7.21047258377075	6.96194267272949	6.81253004074097	7.16669654846191	7.01861715316772	6.93231630325317	6.78244829177856	6.620521068573	7.08493375778198	6.90607976913452	7.10482215881348	7.02945137023926	6.9966254234314	6.90514707565308	6.95507764816284	6.88714075088501	6.63117933273315	6.65332984924316	6.80762052536011	6.86497640609741	6.65994262695313	7.13953113555908	7.18264293670654	6.6917519569397	6.98950338363647	6.62946319580078	6.80448532104492	7.07900619506836	7.00765323638916	7.04430437088013	6.99222183227539	6.94090414047241	6.46729516983032	6.64928865432739	6.82238245010376	6.61502122879028	7.00996160507202	6.87564420700073	6.7766432762146	7.09521389007568	7.27971601486206	6.76234102249146
7.08419132232666	6.94897031784058	6.94283628463745	7.17932176589966	7.14662408828735	6.72869396209717	6.72516298294067	6.99974536895752	7.08763933181763	7.26043510437012	7.36956834793091	7.10924100875854	6.56151628494263	7.22792148590088	7.3022313117981	7.25964164733887	6.99937868118286	7.24497365951538	7.39118242263794	7.38598155975342	7.47434759140015	7.00569725036621	6.66790533065796	6.64804744720459	6.91711854934692	6.79312372207642	7.43538236618042	7.05981779098511	7.14467573165894	6.97747230529785	7.84450197219849	6.64743852615356	7.07676362991333	7.3251051902771	6.75076770782471	7.34133577346802	6.96592950820923	7.32878732681274	7.42298364639282	7.36586236953735	6.98483085632324	6.576340675354	6.91299152374268	7.08529043197632	6.65201997756958	7.37843418121338	7.38788795471191	7.43030071258545	7.0650429725647	6.96412420272827
8.08253383636475	8.14736747741699	7.99842929840088	8.12244510650635	8.06501960754395	8.12359046936035	8.01582050323486	8.02978992462158	8.08300113677979	8.06546783447266	7.99843788146973	8.07195568084717	8.03662872314453	8.20422840118408	8.07412147521973	8.04406929016113	8.09957695007324	8.03869915008545	7.99757432937622	8.11344242095947	7.98616218566895	8.08425426483154	7.99529266357422	8.15630722045898	8.15017318725586	8.07331466674805	8.06989002227783	7.97328472137451	8.0019063949585	8.09995651245117	8.0736083984375	8.05468940734863	7.97364521026611	7.97045850753784	8.05057334899902	8.07986831665039	8.14157485961914	8.03354454040527	7.99726390838623	8.08282089233398	7.96181011199951	7.98770189285278	7.93979358673096	8.06374645233154	7.99918270111084	7.98122024536133	7.98652076721191	7.95233726501465	8.07744026184082	7.9849591255188
8.01199340820313	8.06318283081055	8.03189277648926	8.10373497009277	8.18058490753174	8.00225257873535	8.07404804229736	8.01535987854004	8.08554077148438	8.0652437210083	8.11330795288086	8.11035442352295	8.04583168029785	8.14553833007813	8.04820823669434	8.06509399414063	8.11497783660889	8.01519203186035	8.1033935546875	8.09670162200928	8.10839557647705	8.13302803039551	8.12765502929688	8.01903343200684	8.0214786529541	8.0214786529541	8.03478908538818	8.04332256317139	8.08210277557373	8.11437702178955	8.08870315551758	8.04379463195801	8.08692932128906	8.07831192016602	8.01611328125	8.06126403808594	8.06340885162354	8.04715824127197	8.01686668395996	8.17078971862793	8.0373067855835	8.11045455932617	8.02706432342529	8.04493141174316	8.07055473327637	8.02308750152588	8.03306198120117	8.02505970001221	8.03007316589355	8.03526973724365
7.61257171630859	7.3617091178894	7.43474435806274	7.34523630142212	7.5674147605896	7.30773115158081	7.88668251037598	7.31885623931885	7.46949815750122	7.33092069625854	7.47124767303467	7.51321744918823	7.5894021987915	7.66803169250488	7.59812259674072	7.25913953781128	7.59289836883545	7.3935227394104	7.19997453689575	7.54011678695679	7.51494598388672	7.38097047805786	7.51079940795898	7.6059513092041	7.56156635284424	7.53154277801514	7.56639051437378	7.26735925674438	7.52466869354248	7.64007377624512	7.52862119674683	7.57743453979492	7.39063501358032	7.5415415763855	7.48243045806885	7.15149259567261	7.62443685531616	7.60279750823975	7.54169178009033	7.4146556854248	7.25034666061401	7.6347188949585	7.38490867614746	7.56961965560913	6.9414267539978	7.59452533721924	7.31927251815796	7.25449991226196	7.31177520751953	7.34384155273438
7.61752462387085	7.63124084472656	7.54900312423706	7.57846736907959	7.54561614990234	7.61541318893433	7.67817211151123	7.66459512710571	7.63230562210083	7.59284257888794	7.5992169380188	7.63632726669312	7.64979219436646	7.77437829971313	7.73774099349976	7.66880512237549	7.61300611495972	7.58187007904053	7.57407760620117	7.51481342315674	7.54492330551147	7.51587390899658	7.58488512039185	7.53586339950562	7.57939481735229	7.61759805679321	7.61860227584839	7.53262710571289	7.53730249404907	7.54348468780518	7.62199640274048	7.60591888427734	7.47726583480835	7.53590154647827	7.57279014587402	7.60969066619873	7.54027938842773	7.60196208953857	7.60590791702271	7.48128509521484	7.60310125350952	7.56518650054932	7.57692861557007	7.51157569885254	7.57612228393555	7.57612228393555	7.5328688621521	7.52197456359863	7.60296010971069	7.59406089782715
7.48708200454712	6.76699686050415	7.6093807220459	7.6079158782959	7.71304512023926	7.58160829544067	7.64830160140991	7.64843797683716	7.6875376701355	7.45458555221558	7.77647590637207	7.48819828033447	7.11112928390503	7.6705150604248	7.70949029922485	6.6220178604126	7.5415415763855	7.56453609466553	7.63127136230469	7.43440914154053	7.44416952133179	7.48928308486938	7.50662660598755	7.62282514572144	7.72817516326904	7.57506084442139	7.5976185798645	7.58024072647095	7.22742366790771	7.53739070892334	7.59447002410889	7.54294967651367	7.55103492736816	7.54444026947021	7.46689748764038	7.63310480117798	7.5736837387085	7.5500693321228	7.49753761291504	7.55967903137207	7.4084267616272	7.41639089584351	7.46283197402954	7.52126884460449	7.43314552307129	7.55993032455444	7.62957286834717	6.98579025268555	7.65956449508667	7.53230857849121
7.50571966171265	7.65711307525635	7.67861843109131	7.7848596572876	7.56169748306274	7.71337270736694	7.73815393447876	7.44927787780762	7.6823525428772	7.60039567947388	7.56281614303589	7.59020614624023	7.60405302047729	7.55762767791748	7.62572383880615	7.67334365844727	7.65349245071411	7.48785924911499	7.49784135818481	7.59508800506592	7.52817058563232	7.54446506500244	7.67740631103516	7.5452823638916	7.63631725311279	7.52770709991455	7.46630382537842	7.58941316604614	7.56400299072266	7.60926342010498	7.63264942169189	7.53922653198242	7.48161458969116	7.60610198974609	7.56888198852539	7.43933248519897	7.61596059799194	7.45945262908936	7.6923623085022	7.46363925933838	7.67234706878662	7.47488594055176	7.7461199760437	7.61858129501343	7.49815893173218	6.96492385864258	7.49443292617798	7.53628063201904	7.56968975067139	7.73992013931274
7.54467582702637	7.52632617950439	7.4729905128479	7.50963258743286	7.53351783752441	7.49989318847656	7.55017948150635	7.55383443832397	7.42112636566162	7.51029014587402	7.33306407928467	7.50330018997192	7.52799081802368	7.65134572982788	7.56310129165649	7.49956321716309	7.44172668457031	7.46694183349609	7.25992822647095	7.52193546295166	7.43697309494019	7.38542747497559	7.53174686431885	7.601233959198	7.55333662033081	7.40394353866577	7.52465581893921	7.45127964019775	7.42886352539063	7.61834096908569	7.57781314849854	7.54144191741943	7.30728197097778	7.42491436004639	7.44073581695557	7.49116563796997	7.40862989425659	7.41624116897583	7.47184896469116	7.42349147796631	7.21138763427734	7.43914318084717	7.45961856842041	7.25635671615601	7.38334846496582	7.41229248046875	7.4428243637085	7.40888404846191	7.51132154464722	7.46203851699829
7.22623872756958	7.29132461547852	7.12681293487549	7.12671566009521	7.11968421936035	7.19540166854858	7.06959390640259	7.23347854614258	7.21455240249634	7.20566463470459	7.41932773590088	7.2579665184021	7.17061376571655	7.33851623535156	7.28519725799561	7.04598760604858	7.09163188934326	7.30213594436646	7.1814432144165	6.90059900283813	7.14578676223755	7.13222789764404	7.0992317199707	7.31169033050537	7.20975637435913	7.1518292427063	7.15041875839233	7.1980242729187	7.20714950561523	7.30395174026489	7.07375478744507	7.18932199478149	7.10140323638916	6.84652280807495	7.05713319778442	7.18935012817383	7.21811532974243	7.15524482727051	6.89427185058594	7.17096519470215	7.08203077316284	7.20136976242065	7.1501727104187	7.09464597702026	7.15914583206177	7.12152719497681	7.03446817398071	7.04750871658325	7.07787656784058	7.17721891403198
7.26498317718506	7.28440809249878	6.91595983505249	7.45981454849243	7.40019226074219	7.41615772247314	7.3621997833252	7.17966079711914	6.87335538864136	7.47296094894409	7.44630432128906	7.25902032852173	7.00978755950928	7.31937122344971	7.36705780029297	7.40143489837646	7.4576096534729	7.27149295806885	7.11337518692017	7.39401388168335	7.43466472625732	7.32149505615234	7.26526594161987	7.31458330154419	7.41695642471313	7.35936117172241	7.41341733932495	6.63715362548828	6.77615833282471	6.77733993530273	6.97737550735474	6.79610395431519	6.90286302566528	6.84856557846069	7.32164001464844	7.28809261322021	6.97795724868774	7.29420137405396	6.61302375793457	7.41697311401367	7.39830446243286	7.29580879211426	7.27996349334717	7.2849268913269	7.38674879074097	7.25517606735229	7.19700479507446	7.22282028198242	7.13113737106323	7.06899690628052
7.87067317962646	7.8031907081604	7.78805541992188	7.76644277572632	7.89797878265381	7.83104372024536	7.72802877426147	7.80378484725952	7.88516902923584	7.82425594329834	7.77406406402588	7.94904327392578	7.82242298126221	7.94002294540405	7.81884574890137	7.89124202728271	7.64958810806274	7.79669904708862	7.89311790466309	7.84726428985596	7.84021282196045	7.80547380447388	7.81323385238647	7.88664865493774	7.68531179428101	7.76725959777832	7.85777282714844	7.84082078933716	7.77824544906616	7.90407705307007	7.84542036056519	7.77410793304443	7.89643812179565	7.73565483093262	7.76996803283691	7.64847707748413	7.93917989730835	7.86997652053833	7.84265279769897	7.83887434005737	7.74767589569092	7.78870582580566	7.88406419754028	7.70826768875122	7.79374837875366	7.78599166870117	7.84764051437378	7.79825687408447	7.75455474853516	7.71865940093994
7.81814670562744	7.81004428863525	7.81307363510132	7.80562305450439	7.8480167388916	7.84864473342896	7.87364625930786	7.80296516418457	7.85260820388794	7.82634687423706	7.85002708435059	7.85544061660767	7.81835794448853	8.04418659210205	7.84031963348389	7.76362276077271	7.91033601760864	7.81895112991333	7.86223268508911	7.87387275695801	7.83858442306519	7.84613275527954	7.88180112838745	7.96007585525513	7.83928298950195	7.81982040405273	7.83429336547852	7.77764415740967	7.78136777877808	7.9173846244812	7.78445339202881	7.77596712112427	7.804030418396	7.82603597640991	7.75157165527344	7.74307823181152	7.86089468002319	7.82218790054321	7.75080156326294	7.87196969985962	7.82499074935913	7.8005518913269	7.7353515625	7.86102628707886	7.74633073806763	7.73756647109985	7.73053979873657	7.70122241973877	7.76566123962402	7.76566123962402
7.88064765930176	7.82613945007324	7.88168144226074	7.91268444061279	7.93876504898071	7.84279012680054	7.86343574523926	7.78280210494995	7.89699983596802	7.82851791381836	7.99169540405273	8.00043392181396	7.82846021652222	7.95461893081665	7.86073923110962	7.86840915679932	8.08221054077148	7.94416189193726	7.94198322296143	7.93964910507202	7.87579011917114	7.99366521835327	8.03945350646973	7.91037368774414	7.88294553756714	7.83224058151245	7.9622368812561	7.84975719451904	7.93683528900146	7.91138124465942	7.98949861526489	7.85921621322632	7.86646461486816	7.87624073028564	7.87584209442139	7.9089674949646	7.98943185806274	7.95151233673096	7.85929441452026	8.03096389770508	7.82712364196777	7.84638023376465	7.80920267105103	7.92194128036499	7.9036865234375	7.93132066726685	7.86388778686523	7.85530090332031	7.79157829284668	7.81207084655762
7.42031908035278	7.3935751914978	7.31739473342896	7.4334979057312	7.37652206420898	7.52858257293701	7.31737375259399	7.35439682006836	7.30135536193848	7.41785335540771	7.46149873733521	7.36078262329102	7.35862016677856	7.30384397506714	7.50162076950073	7.31491994857788	6.92436122894287	7.38905954360962	7.34325122833252	7.36248254776001	7.39771413803101	7.43710041046143	7.37346363067627	7.54439067840576	7.32101821899414	7.40305185317993	7.28334665298462	7.23849773406982	7.32639741897583	7.54099225997925	7.28768968582153	7.35073232650757	6.91285133361816	7.23220825195313	7.32695007324219	7.51385641098022	6.97396612167358	7.31062936782837	7.36971664428711	7.34356594085693	7.24345970153809	7.18241453170776	7.20647525787354	7.48151445388794	7.29362773895264	7.39162302017212	7.34703731536865	7.14992713928223	7.42875003814697	7.31266403198242
6.94476222991943	7.30310964584351	6.66148710250854	6.87487602233887	7.03370523452759	7.20930051803589	6.72021961212158	6.88572311401367	7.21550559997559	7.16879224777222	7.084397315979	6.61949062347412	7.01788711547852	7.05396938323975	6.69122886657715	7.05173110961914	7.28517436981201	6.71097230911255	7.248046875	6.7428503036499	7.1875205039978	7.13634014129639	7.08206701278687	6.87259435653687	6.97377872467041	7.12622880935669	7.13373041152954	7.0382227897644	7.20905923843384	6.88110256195068	7.05200338363647	7.16767597198486	7.12300157546997	6.60082626342773	6.7295560836792	6.81562280654907	7.12723445892334	7.11862850189209	6.85865783691406	7.27767944335938	6.76330995559692	7.11742973327637	6.78633403778076	6.72488260269165	7.0815634727478	7.06913757324219	7.0619044303894	6.78499507904053	6.64333391189575	6.90049839019775
8.50731563568115	8.39501190185547	8.53384876251221	8.50474262237549	8.53616714477539	8.54367065429688	8.5155029296875	8.49572467803955	8.51051807403564	8.4814567565918	8.52930164337158	8.54420471191406	8.52269172668457	8.53246116638184	8.60275459289551	8.44125556945801	8.5042667388916	8.4188814163208	8.50681591033936	8.48010730743408	8.49363899230957	8.47967624664307	8.46298122406006	8.49296951293945	8.51319122314453	8.46047687530518	8.44572830200195	8.53253746032715	8.50364112854004	8.51623153686523	8.5100622177124	8.591721534729	8.56725025177002	8.52819633483887	8.53009700775146	8.48576354980469	8.52413654327393	8.55074214935303	8.52922534942627	8.45862293243408	8.51220417022705	8.52783584594727	8.52672672271729	8.55166912078857	8.42962265014648	8.50642395019531	8.51176357269287	8.52770709991455	8.49722003936768	8.51215076446533
7.69818735122681	7.65102577209473	7.64418268203735	7.69024038314819	7.58049154281616	7.73569488525391	7.70842933654785	7.62852191925049	7.6586217880249	7.69621658325195	7.68528461456299	7.73845529556274	7.57917737960815	7.80002927780151	7.72409534454346	7.73931121826172	7.86460018157959	7.57071781158447	7.53947734832764	7.78133153915405	7.68394708633423	7.70487928390503	7.69279384613037	7.71126699447632	7.66881418228149	7.73908138275146	7.60699367523193	7.65120029449463	7.70616292953491	7.6923623085022	7.66274833679199	7.69451761245728	7.57410097122192	7.62983751296997	7.59720134735107	7.72492265701294	7.62806177139282	7.61947965621948	7.7612133026123	7.62297010421753	7.62449884414673	7.67121934890747	7.67845487594604	7.64602136611938	7.71569442749023	7.61421155929565	7.57977199554443	7.56297063827515	7.64635467529297	7.74294519424438
9.99160289764404	10.0214786529541	9.99351978302002	10.0441083908081	10.0046653747559	10.008131980896	9.84880447387695	9.98387432098389	10.0264511108398	10.0395727157593	10.0996465682983	10.0658779144287	10.0128374099731	9.97317886352539	9.97499084472656	10.0525398254395	10.1278495788574	10.1489419937134	10.1007499694824	10.1131744384766	10.1028108596802	10.0845050811768	10.0298299789429	10.1209354400635	10.0639333724976	10.0902576446533	10.1279792785645	10.0856113433838	10.0881004333496	10.1106910705566	10.022180557251	10.0525016784668	10.070481300354	10.0671825408936	10.08069896698	10.0956573486328	10.0161972045898	10.0415115356445	10.0373468399048	10.1241779327393	10.1101856231689	10.1073799133301	10.1082601547241	10.0145206451416	10.0467290878296	10.0729112625122	10.0757656097412	10.1013345718384	10.0143527984619	9.97570323944092
6.73331308364868	6.89743995666504	7.2040867805481	6.64725828170776	7.01287937164307	7.00130414962769	6.673020362854	6.74437808990479	6.93757820129395	7.04418706893921	6.96255874633789	6.8522686958313	7.12031078338623	7.05257844924927	6.91278743743896	6.758056640625	7.1326756477356	6.95938491821289	6.85557079315186	6.78447914123535	6.99508190155029	6.93120336532593	7.01439428329468	6.90225696563721	7.22829389572144	7.08111906051636	6.95620107650757	6.96374940872192	6.7440938949585	6.92775011062622	6.80161476135254	7.05130672454834	6.96355628967285	6.83649492263794	6.94795322418213	7.03992938995361	6.95166110992432	7.01782178878784	6.82674694061279	6.886061668396	6.92234134674072	7.05705213546753	6.99832916259766	6.81227159500122	6.95341157913208	6.60203075408936	6.76473903656006	6.89976978302002	7.02861213684082	7.07191896438599
7.60158205032349	7.65279722213745	7.59187698364258	7.61488676071167	7.55232763290405	7.53291988372803	7.57748031616211	7.60564994812012	7.57588052749634	7.58573150634766	7.58581018447876	7.61599206924438	7.61700010299683	7.64636468887329	7.561363697052	7.44760751724243	7.71592807769775	7.57452917098999	7.610511302948	7.60129928588867	7.58307409286499	7.57984066009521	7.57408905029297	7.69016933441162	7.51844835281372	7.58388996124268	7.59409427642822	7.56473684310913	7.57056617736816	7.66580581665039	7.55828857421875	7.6371693611145	7.5347113609314	7.60962629318237	7.57546520233154	7.64235591888428	7.52443504333496	7.58499813079834	7.56268548965454	7.54520797729492	7.55635070800781	7.54507207870483	7.62852191925049	7.5449481010437	7.5958046913147	7.52765560150146	7.49446058273315	7.53170871734619	7.56774377822876	7.61722040176392
7.61640214920044	7.79658126831055	7.62266969680786	7.84614515304565	7.88658666610718	7.48684120178223	6.96090173721313	7.67278099060059	7.61249780654907	7.75476884841919	7.78230047225952	8.03047847747803	7.69715976715088	6.85688447952271	7.37167739868164	7.81298017501831	7.630051612854	7.96248769760132	7.76249122619629	7.99010801315308	7.82351350784302	7.40145206451416	7.41299772262573	6.77478075027466	7.19955158233643	7.85092782974243	7.17904090881348	7.75434827804565	7.66145277023315	7.34293556213379	7.26444005966187	7.66364431381226	7.82051038742065	7.45587968826294	7.94399881362915	7.66408681869507	7.69990730285645	7.59253215789795	7.8924732208252	7.59021759033203	7.94415664672852	7.99503374099731	6.53156089782715	6.99328660964966	7.8977370262146	7.96904754638672	7.78373193740845	7.93707132339478	7.83168411254883	7.62594985961914
7.98144721984863	7.9876127243042	7.63715934753418	7.86365604400635	7.89604091644287	7.88844347000122	7.85568857192993	7.68881988525391	7.83000469207764	7.89028692245483	8.03390598297119	7.88464832305908	7.85519218444824	7.74903249740601	7.91632223129272	7.93252468109131	7.9895076751709	7.93274784088135	7.91809844970703	6.75977802276611	7.92459964752197	7.78523731231689	8.1830415725708	7.85193061828613	6.92100143432617	7.83498001098633	7.90674448013306	7.85510110855103	7.8425030708313	7.69228267669678	7.72780132293701	7.75716066360474	6.91690731048584	7.41303157806396	7.87830352783203	7.71591138839722	7.80682420730591	6.8458251953125	7.75888919830322	7.63586568832397	7.85813999176025	7.01695013046265	7.76029443740845	6.82384586334229	7.88000726699829	7.76860857009888	7.71742916107178	7.87913608551025	7.82182121276855	7.84861993789673
7.582688331604	7.49569702148438	7.48213005065918	7.36791467666626	7.49946689605713	7.44631958007813	7.5037636756897	7.46594762802124	7.52844095230103	7.46350479125977	7.44108200073242	7.39736652374268	7.5248761177063	7.63474941253662	7.44949388504028	7.45264482498169	7.60569286346436	7.40609693527222	7.41670703887939	7.3834023475647	7.5560131072998	7.50865077972412	7.31993865966797	7.48618936538696	7.49961853027344	7.43697309494019	7.5269980430603	7.46317625045776	7.45610761642456	7.39197540283203	7.55232763290405	7.43142795562744	7.42875003814697	7.53897571563721	7.47751188278198	7.33483552932739	7.41936063766479	7.51509189605713	7.4668083190918	7.38854503631592	7.41251087188721	7.48233032226563	7.44415426254272	7.5381965637207	7.40944290161133	7.36999464035034	7.4207968711853	7.44526147842407	7.43849468231201	7.32613086700439
6.97720289230347	6.78396224975586	6.51045036315918	6.84206819534302	7.30687522888184	7.2923002243042	7.33647966384888	6.65277194976807	6.90193223953247	7.26630210876465	7.28427267074585	7.2278094291687	7.30668210983276	7.12104749679565	7.40597772598267	6.72192811965942	7.15905570983887	7.2712607383728	7.19989204406738	7.24681854248047	7.18780279159546	7.17403078079224	7.17371082305908	7.34824657440186	7.15935659408569	7.31418323516846	7.25241613388062	7.30237436294556	7.15998792648315	7.23363065719604	7.3814582824707	6.85089111328125	7.21066617965698	7.28296184539795	7.27820444107056	6.73601293563843	7.15579128265381	7.1458797454834	7.19625902175903	7.24883127212524	7.29181289672852	7.23814630508423	7.20964908599854	7.19016361236572	7.27959871292114	7.31628513336182	7.23037242889404	7.25961780548096	7.1981897354126	6.78390264511108
8.03822231292725	7.87729644775391	8.06572914123535	7.91847085952759	7.99769639968872	7.84018754959106	8.04147148132324	7.68305587768555	7.98464870452881	7.89847850799561	7.76302337646484	7.84180974960327	7.8385214805603	8.03144931793213	8.11159896850586	7.87243032455444	7.94124317169189	7.73003101348877	8.12736415863037	7.78793478012085	7.8285117149353	7.96805763244629	7.67149686813354	7.77001953125	7.86538219451904	7.86470079421997	7.685302734375	7.86264419555664	7.78439617156982	7.7605504989624	7.94264268875122	7.78883981704712	7.7669997215271	7.73952484130859	7.73061275482178	7.79035568237305	7.80511999130249	7.54195356369019	7.82083177566528	7.38722944259644	7.8385910987854	7.45216989517212	7.69822216033936	7.75027704238892	7.65225601196289	7.82656049728394	7.66021060943604	7.88612937927246	7.92552328109741	7.85308361053467
6.68390560150146	6.86627912521362	6.6084942817688	6.85943841934204	7.369215965271	7.64964628219604	6.96236324310303	6.80418634414673	7.41912937164307	6.69849252700806	7.66929817199707	7.35418510437012	7.41921186447144	7.8616418838501	7.25790119171143	6.76920032501221	7.00014305114746	7.16485834121704	7.36295366287231	7.70904922485352	7.55526399612427	7.58051443099976	6.81078815460205	6.7985954284668	6.91005563735962	6.91944074630737	7.34764242172241	7.4036693572998	6.63091802597046	6.78776741027832	6.99760341644287	6.9380989074707	6.73309659957886	6.978600025177	7.63558435440063	7.3183765411377	6.77239513397217	7.30155086517334	6.84914684295654	7.26200008392334	7.20276069641113	7.1618766784668	7.09502983093262	7.5573148727417	7.27512693405151	7.35476112365723	7.24154663085938	6.82392644882202	7.29821968078613	7.33663988113403
7.08910608291626	6.85245275497437	7.11978340148926	7.11491107940674	7.12885141372681	7.20314168930054	7.25703477859497	7.22556781768799	7.08863210678101	7.430832862854	7.14488554000854	7.18644762039185	7.49323511123657	7.23522520065308	7.15975570678711	6.87643146514893	7.14435625076294	7.20016622543335	6.81986904144287	7.00736379623413	7.46256256103516	7.06744480133057	6.95907735824585	6.85990905761719	7.05169248580933	6.79237794876099	7.16262435913086	6.89753913879395	7.11116170883179	6.77016925811768	6.95401573181152	6.80972385406494	6.86709833145142	6.8936448097229	6.48094797134399	7.37051296234131	7.15390634536743	6.74550342559814	6.92337417602539	7.1758017539978	7.15280818939209	6.60221672058105	7.02865266799927	7.27353620529175	7.043288230896	7.15597772598267	6.99543762207031	6.78675985336304	6.7685694694519	7.22354793548584
7.72723197937012	7.69707250595093	7.76463174819946	7.77789783477783	8.01410007476807	7.81141424179077	7.71086168289185	7.72701215744019	7.69377088546753	7.69628667831421	7.83225345611572	7.7857780456543	7.77814388275146	7.87724447250366	7.70848894119263	7.64220714569092	7.86642932891846	7.77850580215454	7.72556066513062	7.8937783241272	7.81158828735352	7.80094385147095	7.81416082382202	7.73514366149902	7.62800025939941	7.68856239318848	7.70372104644775	7.72818326950073	7.67847299575806	7.78542947769165	7.72325038909912	7.65254592895508	7.79390907287598	7.73669147491455	7.77518796920776	7.76630115509033	7.76876401901245	7.75757837295532	7.71081113815308	7.85282135009766	7.64875984191895	7.7187671661377	7.69021368026733	7.76309108734131	7.74368238449097	7.76349544525146	7.70703315734863	7.75223302841187	7.70578670501709	7.68964624404907
8.60769081115723	8.56374168395996	8.60600471496582	8.57442474365234	8.58531379699707	8.56704998016357	8.64260292053223	8.58635139465332	8.57134819030762	8.58972644805908	8.5757417678833	8.59370708465576	8.55680847167969	8.52989196777344	8.6804895401001	8.55115699768066	8.63980484008789	8.56242370605469	8.59462451934814	8.51239109039307	8.55572319030762	8.52155685424805	8.56262588500977	8.53477478027344	8.55837249755859	8.53974056243896	8.58691310882568	8.57866191864014	8.58297157287598	8.54510879516602	8.58754253387451	8.55027770996094	8.56881141662598	8.48015117645264	8.53746604919434	8.48727989196777	8.57422828674316	8.62546634674072	8.55287456512451	8.48391532897949	8.55276584625244	8.48201560974121	8.52183055877686	8.54196643829346	8.52479839324951	8.58693599700928	8.52439594268799	8.54206562042236	8.5419282913208	8.61635971069336
7.73439168930054	7.6721625328064	7.74739646911621	7.78242969512939	7.91852331161499	7.71585321426392	7.7600679397583	7.70299005508423	7.7614917755127	7.75891923904419	7.75408840179443	7.7334942817688	7.72218942642212	8.09478569030762	7.78336763381958	7.69143533706665	7.76844549179077	7.70200824737549	7.72034931182861	7.84926605224609	7.75000667572021	7.92312479019165	7.72707748413086	7.81685066223145	7.74929571151733	7.69227409362793	7.80871057510376	7.74226951599121	7.72936725616455	7.81321382522583	7.79896116256714	7.73455190658569	7.75211763381958	7.78490257263184	7.65581035614014	7.68490839004517	7.72015953063965	7.65591621398926	7.71132612228394	7.68867778778076	7.70784282684326	7.76055812835693	7.75823020935059	7.83769559860229	7.75336074829102	7.6771411895752	7.74063110351563	7.65079307556152	7.70084190368652	7.80325889587402
7.73124217987061	7.59328603744507	7.74285840988159	7.73486375808716	7.74257612228394	7.73239374160767	7.80001544952393	7.66306924819946	7.6565580368042	7.69011640548706	7.76834201812744	7.71168088912964	7.72000217437744	7.71769523620605	7.69451761245728	7.76882314682007	7.7251763343811	7.68604612350464	7.67047786712646	7.71235513687134	7.68172073364258	7.70262002944946	7.86943101882935	7.57879972457886	7.68946886062622	7.72339820861816	7.64748096466064	7.65252685546875	7.7484827041626	7.88424587249756	7.76780843734741	7.65246868133545	7.66288995742798	7.68301105499268	7.6985182762146	7.78358221054077	7.68237066268921	7.64643335342407	7.79003190994263	7.69756078720093	7.73793172836304	7.72531509399414	7.77832508087158	7.74075746536255	7.7792067527771	7.7043137550354	7.66994857788086	7.69493865966797	7.74741172790527	7.73069334030151
7.37178802490234	6.91217184066772	7.3379979133606	7.26209497451782	7.32487916946411	7.20919322967529	7.17119979858398	6.65738677978516	7.28746557235718	7.30496406555176	6.74037265777588	7.23877334594727	7.24236726760864	7.23641109466553	7.30287170410156	7.2876672744751	7.32366466522217	7.36960554122925	7.26332807540894	7.30048656463623	7.32228136062622	7.27538061141968	6.79597091674805	7.20661020278931	7.30565214157104	7.24794864654541	7.2638726234436	7.25626039505005	7.30528688430786	6.90417337417603	6.99457311630249	7.41732215881348	7.24047422409058	7.23947477340698	7.17484426498413	7.1939868927002	7.26311492919922	7.20392990112305	7.25076150894165	7.17840147018433	6.96250581741333	7.34902477264404	7.36106634140015	7.0373067855835	7.25623655319214	7.26752376556396	7.13595914840698	7.02918100357056	6.60950708389282	6.85812282562256
7.47240543365479	7.5590443611145	7.07419443130493	6.81140470504761	7.39511680603027	7.54778718948364	6.77755641937256	7.13225984573364	6.94130802154541	6.77187728881836	7.49756526947021	7.31037473678589	6.74401569366455	7.33777761459351	6.85604095458984	7.50968647003174	7.1845874786377	7.0705041885376	7.33336687088013	7.32563877105713	6.80428218841553	6.88494157791138	7.34283685684204	7.05835008621216	7.48017930984497	7.36750507354736	7.35539388656616	7.17678546905518	6.78556442260742	7.25132179260254	6.77624368667603	7.37189865112305	7.40337800979614	7.18878793716431	7.28818225860596	7.35173845291138	7.32292175292969	6.847092628479	6.99901294708252	7.23396015167236	7.23197889328003	7.36456966400146	7.42267179489136	7.32192945480347	6.71485042572021	7.27991771697998	7.41949319839478	7.27616310119629	7.34670495986938	7.42602300643921
6.7096700668335	6.81235790252686	7.10360813140869	6.84569215774536	6.84665393829346	6.85454750061035	6.99336671829224	6.79248285293579	6.59475231170654	6.98283529281616	6.6208062171936	6.8258261680603	7.03747367858887	6.84998226165771	7.14453220367432	7.16016817092896	6.91504240036011	6.86186075210571	6.54756689071655	6.99146509170532	7.25474119186401	6.45396518707275	7.16616201400757	6.97439384460449	6.65118503570557	7.18195772171021	7.41924476623535	6.7003116607666	6.90326929092407	6.90927886962891	6.79861068725586	6.9366626739502	7.19970035552979	6.93147230148315	7.32356739044189	6.9687705039978	6.97421884536743	6.97477197647095	7.12004709243774	6.55034923553467	6.87051963806152	7.04321432113647	7.18901300430298	6.80751180648804	7.09335088729858	6.47209358215332	6.71757221221924	6.64593553543091	6.8563494682312	7.19601202011108
8.2897891998291	8.25719833374023	8.24978542327881	8.23967456817627	8.2580623626709	8.17739200592041	8.21850967407227	8.22263813018799	8.34513854980469	8.24580860137939	8.25645351409912	8.30274200439453	8.27815914154053	8.19200992584229	8.2865686416626	8.2276554107666	8.37421703338623	8.335618019104	8.26092910766602	8.28789138793945	8.30187606811523	8.20463562011719	8.10639476776123	8.30029106140137	8.20704174041748	8.23162269592285	8.25474166870117	8.31525611877441	8.25707817077637	8.15408897399902	8.17837238311768	8.27390384674072	8.30250453948975	8.29832935333252	8.30347728729248	8.32487869262695	8.22130966186523	8.28427314758301	8.2141809463501	8.23116397857666	8.30278491973877	8.27811336517334	8.30487823486328	8.19301319122314	8.26794528961182	8.34929656982422	8.37736129760742	8.31390953063965	8.28721904754639	8.15478897094727
7.32016706466675	7.55242490768433	7.52544641494751	7.61125564575195	7.30937480926514	7.58078813552856	7.04258680343628	7.44546413421631	7.27618598937988	7.36189794540405	7.09261560440063	7.23887395858765	7.38277339935303	7.62166452407837	7.50808525085449	7.34034490585327	7.31139373779297	7.36845445632935	7.24400472640991	6.98610210418701	7.24004983901978	7.09128189086914	7.25248908996582	7.05679035186768	7.43479251861572	7.38696241378784	7.34407758712769	7.48235893249512	7.37734270095825	7.00117111206055	7.55097389221191	7.19810676574707	7.20384836196899	6.80951404571533	7.27882194519043	7.13789176940918	7.24049949645996	7.22621297836304	7.41443872451782	6.84784507751465	7.29119110107422	7.18132877349854	7.33613920211792	6.77171468734741	7.54821729660034	7.24459886550903	7.3362193107605	7.39598989486694	7.38969755172729	7.40674448013306
7.28614187240601	7.33360862731934	7.1088695526123	7.19253969192505	7.37263584136963	7.238196849823	6.84560060501099	7.45235395431519	7.49432182312012	6.92202949523926	7.61623382568359	7.11624240875244	7.17776727676392	7.41089534759521	7.38189077377319	7.25724649429321	7.64194965362549	7.24681854248047	7.15167617797852	7.26406192779541	7.56253099441528	7.35229825973511	7.45310401916504	7.58427476882935	7.42283582687378	7.32524871826172	7.27604818344116	7.2619047164917	7.31906461715698	7.2748966217041	7.24479627609253	6.82189512252808	7.19730806350708	7.22203969955444	7.4310417175293	7.3621621131897	7.46933603286743	7.36316061019897	7.25389528274536	7.03096389770508	7.14705753326416	7.15256357192993	7.17891931533813	7.41018629074097	6.87684726715088	7.18859100341797	6.6427845954895	7.27556467056274	7.29514932632446	7.33679962158203
8.42194938659668	8.4898042678833	8.66019153594971	8.50763988494873	8.60904979705811	8.57159233093262	8.51904010772705	8.42417907714844	8.45647239685059	8.38762092590332	8.34643077850342	8.53697490692139	8.50714015960693	8.46585845947266	8.564133644104	8.465576171875	8.07044410705566	8.44935512542725	8.42644596099854	8.48881816864014	8.35260677337646	8.26176261901855	8.54380702972412	8.3289098739624	8.46028137207031	8.43847942352295	8.46976280212402	8.46354961395264	8.41567420959473	8.48763370513916	8.57464504241943	8.16393661499023	8.48385810852051	8.41980743408203	8.40747547149658	8.45963382720947	8.50092220306396	8.39698314666748	8.3683614730835	8.43717956542969	8.44924736022949	8.48065376281738	8.54069232940674	8.24667072296143	8.4001407623291	8.30502891540527	8.44689464569092	8.46190357208252	8.39927577972412	8.52622318267822
7.48368692398071	7.54362106323242	7.12762308120728	7.25341081619263	6.74521160125732	7.57669830322266	7.38842105865479	6.99587488174438	7.33382987976074	7.47604846954346	7.38806581497192	6.41015720367432	7.48849439620972	7.04415988922119	7.57847881317139	7.44175815582275	7.32764482498169	7.32703161239624	7.0971531867981	6.78203201293945	7.4717903137207	6.82163286209106	6.91277980804443	7.72070503234863	7.49672222137451	7.55482816696167	6.5872631072998	7.34388113021851	7.36227512359619	7.81142091751099	6.86792039871216	7.35127449035645	6.76682996749878	7.56055212020874	7.44005870819092	7.4571852684021	7.12221670150757	7.45334911346436	6.78942584991455	7.48476934432983	7.50578737258911	7.51379013061523	7.50873184204102	7.54149198532104	6.95340442657471	6.79683351516724	7.360915184021	7.36720657348633	6.81009578704834	7.32387065887451
6.87170886993408	6.7216591835022	7.13972187042236	7.1467170715332	7.0222635269165	6.92266321182251	7.00391960144043	7.04391193389893	7.00911092758179	6.72283601760864	7.02637004852295	7.05034112930298	7.02123069763184	6.74429702758789	7.02106523513794	6.81455659866333	7.03217554092407	7.06314563751221	7.08213901519775	7.118727684021	7.10863256454468	7.07092380523682	6.91430616378784	6.98165988922119	6.90109872817993	7.13344287872314	7.05361604690552	7.02036142349243	6.9359302520752	6.86115789413452	6.92717504501343	7.15542697906494	7.02189207077026	7.04855823516846	6.98407697677612	6.87695646286011	6.99770069122314	6.90309000015259	7.00834465026855	6.94506978988647	7.1088695526123	7.14138698577881	7.03112554550171	6.70200824737549	7.04528379440308	7.06378364562988	6.99728727340698	6.97034215927124	6.9324688911438	6.82107782363892
7.58470439910889	7.52748823165894	7.50578737258911	7.48091220855713	7.6998724937439	7.61206293106079	7.59787082672119	7.46597719192505	7.70085096359253	7.47697639465332	7.5969705581665	7.63181924819946	6.76196098327637	7.76288843154907	7.57966947555542	7.33611917495728	7.61745119094849	7.60395574569702	7.52586078643799	7.62949132919312	7.66800355911255	7.64853572845459	7.68479156494141	7.64886713027954	7.61295318603516	7.44084596633911	7.56215000152588	7.57153415679932	7.53477478027344	7.55809640884399	7.60429096221924	7.53452110290527	7.63133192062378	7.46193361282349	7.44650602340698	7.49715089797974	7.50034618377686	7.58277893066406	7.46280193328857	7.54049205780029	7.4889874458313	7.43186187744141	7.52482414245605	7.19634199142456	7.62379693984985	7.53255033493042	7.71756219863892	7.49105358123779	7.43378591537476	7.5446138381958
7.68117809295654	7.727126121521	7.45689725875854	7.54365825653076	7.74601888656616	7.4951696395874	7.83483362197876	7.65248823165894	7.60555267333984	7.68260526657104	7.53614139556885	7.52535581588745	7.71989440917969	7.66772365570068	7.80241775512695	7.57306909561157	7.51763153076172	7.51287126541138	7.42063236236572	7.49976968765259	7.53611612319946	7.72079563140869	7.52765560150146	7.5631251335144	7.54690027236938	7.66258764266968	7.57324314117432	7.53653335571289	7.54398107528687	7.5636944770813	7.73499965667725	7.4896068572998	7.53190040588379	7.43544626235962	7.53050708770752	7.5114688873291	7.50588226318359	7.64124584197998	7.50381803512573	7.73789215087891	7.48523855209351	7.44015312194824	7.5308141708374	7.61711549758911	7.63111877441406	7.57779026031494	7.50231790542603	7.51425552368164	7.51649570465088	7.55468273162842
8.03470897674561	7.94770336151123	7.82802820205688	7.88472175598145	7.99188566207886	8.0197811126709	7.94402837753296	7.97546863555908	7.95953750610352	7.89202213287354	7.99170017242432	7.98194980621338	7.91387224197388	8.07609367370605	8.00620937347412	7.95443534851074	8.02407455444336	8.00513744354248	7.82321977615356	7.78512334823608	7.90723943710327	7.85918617248535	7.94398880004883	8.07558345794678	7.9839916229248	7.84404802322388	7.95603370666504	7.91616439819336	7.92032670974731	8.04135322570801	7.94630479812622	7.97070932388306	7.89739608764648	7.97063970565796	7.98268270492554	7.91666460037231	7.9120945930481	8.00838756561279	7.96373128890991	8.14157485961914	7.88997364044189	8.02234554290771	7.86954832077026	8.12188816070557	7.95749711990356	7.81926107406616	7.84963417053223	7.86147451400757	7.86941957473755	7.86446952819824
8.33075904846191	8.32835960388184	8.28037357330322	8.31262111663818	8.35258769989014	8.33683967590332	8.09756946563721	8.32907199859619	8.31166934967041	8.23297023773193	8.26559638977051	8.16908645629883	8.24430179595947	8.52168750762939	8.25239181518555	8.36558151245117	8.36662864685059	8.24785041809082	8.14544486999512	8.09680557250977	8.20677185058594	8.10964584350586	8.18957424163818	8.24474716186523	7.87818288803101	8.09527397155762	8.27815914154053	8.20297813415527	8.15164566040039	8.24380683898926	8.25358009338379	8.2177209854126	8.26749992370605	8.22130966186523	8.30007362365723	8.13560962677002	8.40903663635254	8.27882194519043	8.25299835205078	8.21208095550537	8.26413249969482	8.247727394104	8.36778450012207	8.47173118591309	8.28411483764648	8.30477046966553	8.32079029083252	8.29589653015137	8.39490699768066	8.35547065734863
[truncated: 1,773 more rows]
[truncated: 34 more columns]
